# Supplementary material for: Transcriptomic analysis of salt tolerance-associated genes and diversity analysis using indel markers in yardlong bean (Vigna unguiculata ssp. sesquipedialis)
Source: BMC Genom Data. 2021 Sep 16;22:34. doi: 10.1186/s12863-021-00989-w (PMC8447766; doi:10.1186/s12863-021-00989-w)
Supplement: Supplementary file 1 — Additional file 1: Supplementary Table S1. Number of reads obtained by RNA sequencing and their matches in the Vigna unguiculata genome. [file 12863_2021_989_MOESM1_ESM.xlsx]

## Sheet: Sheet1
Supplementary Table S1 Number of reads obtained by RNA sequencing and their matches in the Vigna unguiculata genome
Sample			ReadSum	BaseSum	GC content (%)	≥Q30(%)	Total_read	Reads_mapped and percent	Unique_mapped and percent
Suzi 41	Control	41C-1	24839704	7451911200	45.75	97.02	49679408	43,483,302(87.53%)	43,332,967(99.65%)
		41C-2	24142847	7242854100	45.87	96.68	48285694	43,488,436(90.06%)	43,345,240(99.67%)
		41C-3	23387200	7016160000	45.38	96.7	46774400	41,683,240(89.12%)	41,556,745(99.70%)
	Salt stress	41S-1	24500175	7350052500	45.59	96.75	49000350	44,094,020(89.99%)	43,964,327(99.71%)
		41S-2	24996393	7498917900	45.54	96.92	49992786	44,930,298(89.87%)	44,795,487(99.70%)
		41S-3	24221454	7266436200	45.48	96.95	48442908	43,534,885(89.87%)	43,408,880(99.71%)
Sujiang 1419	Control	1419C-1	23455439	7036631700	45.86	96.76	46910878	42,186,001(89.93%)	42,000,646(99.56%)
		1419C-2	24500175	7350052500	45.37	96.87	49000350	44,224,404(90.25%)	44,069,457(99.65%)
		1419C-3	23387200	7016160000	45.54	96.92	46774400	42,264,352(90.36%)	42,128,480(99.68%)
	Salt stress	1419S-1	24888157	7466447100	45.27	96.82	49776314	44,969,515(90.34%)	44,780,285(99.58%)
		1419S-2	24028302	7208490600	45.13	96.97	48056604	43,257,025(90.01%)	43,117,494(99.68%)
		1419S-3	24500175	7350052500	44.99	96.97	49000350	44,395,530(90.60%)	44,272,016(99.72%)
Note: ReadSum, The total number of pair-end reads in clean data; BaseSum, Total base number of clean data; GC, The percentage of G and C content in clean data; ≥Q30%, The percentage of bases in which the mass value is greater than or equal to 30 in the clean data; Total_read, The number of clean reads; Reads_mapped, The number of reads in comparison with that of the reference genome and the perce…
