# Supplementary material for: Transcriptomic analysis of salt tolerance-associated genes and diversity analysis using indel markers in yardlong bean (Vigna unguiculata ssp. sesquipedialis)
Source: BMC Genom Data. 2021 Sep 16;22:34. doi: 10.1186/s12863-021-00989-w (PMC8447766; doi:10.1186/s12863-021-00989-w)
Supplement: Supplementary file 2 — Additional file 2: Supplementary Table S2. Summary of novel transcript isoforms found in V. unguiculata genomic data. [file 12863_2021_989_MOESM2_ESM.xlsx]

## Sheet: Sheet1
Supplementary Table S2 Summary of novel transcript isoforms found in V. unguiculata genomic data
Annotation database	Number of annotated transcript isoforms	300<=length<1000	length>=1000
COG	64	4	60
GO	361	51	306
KEGG	90	10	80
KOG	243	27	215
Pfam	299	34	264
Swissprot	319	37	278
nr	562	87	470
All	563	88	470
