# Supplementary material for: Transcriptomic analysis of salt tolerance-associated genes and diversity analysis using indel markers in yardlong bean (Vigna unguiculata ssp. sesquipedialis)
Source: BMC Genom Data. 2021 Sep 16;22:34. doi: 10.1186/s12863-021-00989-w (PMC8447766; doi:10.1186/s12863-021-00989-w)
Supplement: Supplementary file 3 — Additional file 3: Supplementary Table S3. Differentially expressed genes (DEGs) in Suzi 41 and Sujiang 1419 under salt stress. [file 12863_2021_989_MOESM3_ESM.xls]

## Sheet: sheet1
Supplementary Table S3 Differentially expressed genes (DEGs) in Suzi 41 under salt stress
Gene ID	Gene name	CK1R-1_Count	CK1R-2_Count	CK1R-3_Count	T1R-1_Count	T1R-2_Count	T1R-3_Count	CK1R-1_FPKM	CK1R-2_FPKM	CK1R-3_FPKM	T1R-1_FPKM	T1R-2_FPKM	T1R-3_FPKM	p-value	FDR	Log2FC	Regulated
Trans_newGene_669	-	67	69	53	18	22	13	5.81367	4.61027	3.65248	1.51038	1.4658	1.01572	6.1723e-07	0.000266578	-1.10631	down
Vigun01g008000.v1.1	Vigun01g008000	17	13	10	113	70	60	0.511101	0.48966	0.350336	3.30398	2.311	1.71707	1.88954e-09	2.55705e-06	1.36586	up
Vigun01g039600.v1.1	Vigun01g039600	3	6	6	112	48	202	0.788664	1.38679	1.39284	24.8385	10.3258	43.8783	3.4584e-10	5.85018e-07	1.39448	up
Vigun01g071800.v1.1	Vigun01g071800	75	72	42	173	155	217	2.92902	2.75931	1.66136	6.67453	5.91598	8.25848	3.41163e-07	0.000173132	1.06989	up
Vigun02g026100.v1.1	Vigun02g026100	34	9	10	160	84	184	0.789328	0.231552	0.264444	3.77653	2.07978	4.40599	4.2731e-07	0.000192755	1.13633	up
Vigun02g070900.v1.1	Vigun02g070900	143	335	221	82	79	71	8.9769	21.8132	15.1199	5.55913	5.21533	4.71634	4.52971e-06	0.00141459	-1.00479	down
Vigun02g140100.v1.1	Vigun02g140100	18	13	11	113	70	185	0.620532	0.476809	0.56684	4.10143	2.95239	7.39724	1.29076e-10	2.62011e-07	1.46834	up
Vigun02g152900.v1.1	Vigun02g152900	15	17	10	112	141	107	1.34615	1.52879	0.909874	9.74569	12.0876	9.15069	1.44155e-20	1.46311e-16	1.99764	up
Vigun02g174400.v1.1	Vigun02g174400	579	1052	284	2447	2696	2286	28.2695	64.8892	16.3251	147.47	161.713	138.124	1.75425e-06	0.000647444	1.0843	up
Vigun02g178400.v1.1	Vigun02g178400	0	6	0	70	96	48	0.0192709	0.171758	0	1.86764	2.53986	1.28922	1.47341e-08	1.42423e-05	1.22226	up
Vigun03g095800.v1.1	Vigun03g095800	20	57	24	159	129	193	0.879851	2.58135	1.14349	7.14294	5.75338	8.62389	1.89707e-07	0.000113159	1.18639	up
Vigun03g217400.v1.1	Vigun03g217400	31	21	21	0	0	0	4.59869	3.09958	3.20524	0	0.108528	0	5.18141e-08	3.64748e-05	-1.15253	down
Vigun03g388100.v1.1	Vigun03g388100	17	30	29	103	61	80	0.617822	1.00412	1.00462	3.46449	2.02828	2.69406	7.9292e-06	0.00214606	1.00038	up
Vigun03g411300.v1.1	Vigun03g411300	123	75	152	397	272	732	7.69409	4.49845	9.78238	24.5627	16.3516	44.5054	2.03457e-06	0.000737497	1.08057	up
Vigun03g443100.v1.1	Vigun03g443100	85	195	110	373	376	486	2.3176	5.3855	3.11329	10.2638	10.2671	13.3987	4.03203e-07	0.000186014	1.09793	up
Vigun04g067600.v1.1	Vigun04g067600	31	28	35	129	137	404	0.380896	0.335673	0.422219	1.52055	1.61263	4.78822	3.47898e-08	2.71615e-05	1.25722	up
Vigun04g107600.v1.1	Vigun04g107600	132	104	130	315	260	412	3.99356	3.07231	3.93032	9.41326	7.6994	12.2419	6.57387e-09	7.7916e-06	1.11279	up
Vigun05g012700.v1.1	Vigun05g012700	350	354	104	42	44	49	31.0378	32.8611	10.3662	4.09816	4.1224	4.59469	7.32918e-08	4.95917e-05	-1.22956	down
Vigun05g219700.v1.1	Vigun05g219700	183	288	67	27	25	27	11.3883	16.8737	4.19812	1.64952	1.52499	1.66414	2.94678e-07	0.000157412	-1.16513	down
Vigun06g063700.v1.1	Vigun06g063700	104	106	91	320	193	234	2.26052	2.00676	1.84692	5.98731	3.62769	4.16376	2.57741e-07	0.000143048	1.00457	up
Vigun06g084400.v1.1	Vigun06g084400	541	2005	372	113	145	87	27.3972	102.569	19.8132	5.9483	7.48703	4.51063	5.53129e-07	0.000244086	-1.11963	down
Vigun06g113200.v1.1	Vigun06g113200	264	229	228	1630	1030	3607	12.4051	13.185	12.9445	94.2121	58.328	205.86	5.86317e-13	2.38033e-09	1.63902	up
Vigun06g132000.v1.1	Vigun06g132000	48	17	33	203	88	390	2.05957	0.783824	1.51131	9.08218	3.85637	17.1594	4.72264e-06	0.00143082	1.021	up
Vigun06g141200.v1.1	Vigun06g141200	25	15	32	174	145	96	1.26345	0.702611	1.58148	8.10239	6.69823	4.44585	5.72248e-11	1.29067e-07	1.46837	up
Vigun06g162600.v1.1	Vigun06g162600	88	50	78	343	180	284	1.88669	1.17363	1.76426	7.99801	4.19139	6.59102	1.57783e-08	1.45584e-05	1.23201	up
Vigun06g228300.v1.1	Vigun06g228300	531	836	78	31	41	19	14.6016	23.6127	2.29348	0.893891	1.18011	0.54051	1.41747e-06	0.00056418	-1.0244	down
Vigun07g057300.v1.1	Vigun07g057300	9	21	18	109	92	192	0.298319	0.732244	0.639316	3.66095	3.08035	6.47481	5.51995e-11	1.29067e-07	1.49614	up
Vigun07g080600.v1.1	Vigun07g080600	331	464	270	1092	1830	898	14.466	19.7625	11.8549	47.8838	78.623	38.8157	9.93009e-09	1.00785e-05	1.23251	up
Vigun07g122000.v1.1	Vigun07g122000	1649	3123	800	474	568	296	58.3962	114.58	29.347	17.7131	20.6679	10.855	1.14948e-05	0.00271317	-1.00207	down
Vigun07g178200.v1.1	Vigun07g178200	26	36	32	154	62	151	0.941998	1.42006	1.24073	5.99987	2.43106	5.91945	4.7083e-06	0.00143082	1.04248	up
Vigun07g182700.v1.1	Vigun07g182700	15	8	23	69	139	213	0.606239	0.37318	1.01291	2.9053	5.73151	8.92817	1.69855e-08	1.49908e-05	1.27796	up
Vigun07g215900.v1.1	Vigun07g215900	6	8	4	29	64	62	0.95405	1.44406	0.810269	4.98338	10.1981	10.0263	8.1036e-08	5.30629e-05	1.21486	up
Vigun07g236800.v1.1	Vigun07g236800	185	118	93	343	359	409	6.12819	3.81427	3.01833	11.222	11.6386	13.3044	1.3429e-07	8.26045e-05	1.07972	up
Vigun07g247000.v1.1	Vigun07g247000	4	4	3	46	39	137	0.107467	0.115172	0.0858883	1.07416	0.889627	3.13159	4.23563e-08	3.18441e-05	1.19495	up
Vigun08g054400.v1.1	Vigun08g054400	112	126	122	893	224	543	13.6179	15.1859	15.3455	109.477	27.4201	65.8904	9.88133e-07	0.000409349	1.11729	up
Vigun08g068600.v1.1	Vigun08g068600	1657	2873	880	564	532	447	55.0461	101.282	31.1842	19.9453	18.7213	15.7171	3.90328e-06	0.0012989	-1.0395	down
Vigun08g068700.v1.1	Vigun08g068700	1241	2161	448	225	238	228	28.1618	51.7121	10.5483	5.38315	5.71561	5.52662	3.77229e-07	0.000182318	-1.16003	down
Vigun08g102200.v1.1	Vigun08g102200	7	24	3	139	165	311	0.209096	0.648435	0.0866215	3.77017	4.45456	8.41113	7.69037e-09	8.21615e-06	1.27334	up
Vigun08g132400.v1.1	Vigun08g132400	13	15	9	423	303	208	0.655949	0.71275	0.451755	19.9659	14.2386	9.75387	1.93011e-33	3.91793e-29	2.66527	up
Vigun09g052500.v1.1	Vigun09g052500	104	276	166	1912	658	2106	7.74375	21.3141	13.7096	153.266	50.4681	159.836	5.46592e-10	8.53483e-07	1.41646	up
Vigun09g052600.v1.1	Vigun09g052600	1791	2804	1970	6385	8160	5407	172.536	283.134	208.55	662.358	816.739	531.898	9.4398e-12	2.73741e-08	1.27205	up
Vigun09g085100.v1.1	Vigun09g085100	44	42	29	98	109	152	2.42822	2.37987	1.73575	5.63657	6.18177	8.79999	2.60741e-07	0.000143048	1.1042	up
Vigun09g123700.v1.1	Vigun09g123700	464	844	220	76	127	32	14.0451	26.7681	7.11852	2.4367	4.04983	1.01773	6.68419e-06	0.00192431	-1.00804	down
Vigun09g245200.v1.1	Vigun09g245200	60	57	42	165	151	110	7.98717	5.51404	4.4791	18.2641	18.131	11.7498	3.95485e-07	0.000186014	1.03446	up
Vigun09g278000.v1.1	Vigun09g278000	1900	1534	1239	3014	3775	6528	42.9601	40.3456	31.4438	77.4429	96.1403	167.572	1.7404e-06	0.000647444	1.02439	up
Vigun10g011500.v1.1	Vigun10g011500	38	44	26	317	182	228	1.39086	1.62557	0.979379	11.7287	6.58619	8.33784	2.55224e-17	1.72693e-13	1.81657	up
Vigun10g011600.v1.1	Vigun10g011600	90	180	84	556	314	439	3.16897	5.87487	2.85046	18.3173	10.4649	14.4131	1.95112e-07	0.000113159	1.15681	up
Vigun10g011900.v1.1	Vigun10g011900	79	81	84	791	267	666	2.97486	2.91111	3.08495	28.9172	9.67503	24.1777	1.16362e-12	3.93671e-09	1.6022	up
Vigun10g012000.v1.1	Vigun10g012000	42	23	36	656	224	508	1.56939	0.86732	1.38843	24.4363	8.27271	18.837	5.58976e-17	2.83667e-13	1.90658	up
Vigun11g052100.v1.1	Vigun11g052100	48	43	64	218	266	727	1.63844	1.45653	2.25221	7.48113	9.05377	24.6067	2.45032e-09	3.10869e-06	1.36168	up
Vigun11g159900.v1.1	Vigun11g159900	22	5	10	61	57	69	0.543193	0.134397	0.269668	1.45555	1.36064	1.6569	8.59346e-06	0.00226544	1.01215	up
Vigun11g188200.v1.1	Vigun11g188200	72	58	61	227	158	567	1.8202	1.64552	1.72695	6.31085	4.41074	16.0119	1.51685e-06	0.000592126	1.09807	up
Vigun11g212700.v1.1	Vigun11g212700	7	0	4	115	75	51	0.145386	0.0150846	0.0904389	2.15207	1.40579	0.972995	9.5786e-10	1.38883e-06	1.36006	up

## Sheet: sheet2
Supplementary Table S3 Differentially expressed genes (DEGs) in Sujiang 1419 under salt stress
Gene ID	Gene name	CK2R-1_Count	CK2R-2_Count	CK2R-3_Count	T2R-1_Count	T2R-2_Count	T2R-3_Count	CK2R-1_FPKM	CK2R-2_FPKM	CK2R-3_FPKM	T2R-1_FPKM	T2R-2_FPKM	T2R-3_FPKM	p-value	FDR	Log2FC	Regulated
Trans_newGene_1542	-	8	14	12	41	36	41	0.305827	0.500676	0.437046	1.34873	1.35566	1.26519	5.04724e-05	0.00222363	1.17705	up
Trans_newGene_1711	-	269	213	547	74	27	49	22.5425	17.5659	46.65	6.12301	2.26703	4.00751	3.86518e-10	2.12167e-07	-1.81496	down
Trans_newGene_554	-	29	36	16	62	120	104	4.49408	5.22631	2.51549	8.86169	17.4618	14.664	1.69658e-05	0.000936344	1.23278	up
Trans_newGene_669	-	108	36	161	8	17	13	8.16413	2.64353	11.1052	0.601265	1.07089	0.897728	7.39698e-07	7.66493e-05	-1.51733	down
Trans_newGene_69	-	31	71	26	137	122	109	1.28068	2.93946	1.064	5.7209	5.09432	4.57499	0.000198865	0.00627167	1.05394	up
Vigun01g006600.v1.1	Vigun01g006600	47	76	44	170	124	132	1.29791	2.05462	1.16993	4.2869	3.18268	3.27097	9.15626e-06	0.000575739	1.08557	up
Vigun01g010600.v1.1	Vigun01g010600	47	46	142	10	4	5	1.71188	1.53664	4.91249	0.35681	0.142439	0.180394	5.4284e-08	9.67112e-06	-1.67011	down
Vigun01g039600.v1.1	Vigun01g039600	4	2	2	66	92	17	0.866886	0.481683	0.545302	14.2118	20.9127	3.81	2.04051e-07	2.74456e-05	1.58177	up
Vigun01g047000.v1.1	Vigun01g047000	621	871	550	1422	1636	1401	59.4055	82.9398	52.5003	134.893	156.14	134.27	2.07872e-08	4.77723e-06	1.02272	up
Vigun01g050400.v1.1	Vigun01g050400	58	36	46	115	187	141	3.66976	2.28638	2.9278	7.25369	11.5033	8.79594	9.44976e-08	1.49941e-05	1.32536	up
Vigun01g052600.v1.1	Vigun01g052600	82	133	54	995	427	357	1.87907	3.25397	1.27812	24.7712	10.6799	9.08549	6.70408e-10	2.96e-07	1.78953	up
Vigun01g073200.v1.1	Vigun01g073200	275	270	189	791	483	465	7.56698	7.35001	5.22431	21.5301	13.0995	12.6158	2.34089e-06	0.000190174	1.0535	up
Vigun01g094200.v1.1	Vigun01g094200	2622	1642	2615	1067	808	905	120.583	78.209	121.712	51.5546	38.7841	44.0321	5.36532e-10	2.59452e-07	-1.16373	down
Vigun01g113500.v1.1	Vigun01g113500	567	297	678	74	172	69	21.766	11.7163	26.2421	2.98738	6.78564	2.79345	5.05354e-08	9.35381e-06	-1.55174	down
Vigun01g117900.v1.1	Vigun01g117900	21	19	22	55	53	60	1.33484	1.10908	1.36847	3.27302	3.22255	3.54581	2.3928e-05	0.00124291	1.1007	up
Vigun01g124200.v1.1	Vigun01g124200	4	3	4	38	55	19	0.252544	0.236629	0.255776	2.55182	3.53708	1.29992	1.19846e-06	0.000113741	1.4917	up
Vigun01g125500.v1.1	Vigun01g125500	433	412	179	1070	894	644	21.1184	20.5076	8.9341	53.1372	44.6046	31.9036	5.71981e-05	0.00245066	1.04128	up
Vigun01g136100.v1.1	Vigun01g136100	105	106	81	319	245	192	8.93373	9.12902	7.07833	27.247	21.091	16.597	1.11074e-07	1.68555e-05	1.16908	up
Vigun01g142500.v1.1	Vigun01g142500	68	57	53	161	296	178	3.96452	3.43674	3.07005	9.89164	17.713	10.9849	4.34978e-09	1.44434e-06	1.46056	up
Vigun01g153500.v1.1	Vigun01g153500	334	442	329	711	1088	1057	27.2741	35.488	26.8609	56.985	88.1	83.9904	8.48309e-10	3.56592e-07	1.21548	up
Vigun01g168200.v1.1	Vigun01g168200	1009	483	1310	236	378	329	22.9756	10.791	29.5666	5.33352	8.47248	7.37035	6.33669e-06	0.000417851	-1.18323	down
Vigun01g190500.v1.1	Vigun01g190500	2	2	4	30	64	38	0.349185	0.330936	0.722736	4.64503	9.8288	5.94028	2.1062e-09	7.77764e-07	1.83818	up
Vigun01g193500.v1.1	Vigun01g193500	13	19	9	69	54	65	0.426266	0.637922	0.296414	2.23197	1.7422	2.08564	6.19595e-08	1.07916e-05	1.52118	up
Vigun01g193600.v1.1	Vigun01g193600	680	496	866	353	201	296	18.665	13.7363	24.1967	9.77057	5.62035	8.25864	2.91025e-06	0.000228213	-1.05518	down
Vigun01g193900.v1.1	Vigun01g193900	7214	3066	8001	1757	3481	1707	134.119	56.1461	148.247	32.1567	63.2995	30.8833	0.000247689	0.00733318	-1.00241	down
Vigun01g195700.v1.1	Vigun01g195700	52	37	60	9	13	17	2.33408	1.66643	2.70884	0.417809	0.576498	0.768006	1.67934e-05	0.000929354	-1.25195	down
Vigun01g202300.v1.1	Vigun01g202300	296	53	237	49	29	33	2.64768	0.472274	2.09045	0.428768	0.253038	0.281228	2.31681e-05	0.00120894	-1.29244	down
Vigun01g231000.v1.1	Vigun01g231000	470	332	657	91	151	95	63.8812	50.5737	90.9235	14.482	22.7071	15.2459	1.90424e-11	1.93375e-08	-1.6655	down
Vigun01g237900.v1.1	Vigun01g237900	768	283	776	224	197	189	18.1204	6.56195	18.2349	5.38362	4.64275	4.3147	7.82474e-06	0.000502913	-1.18276	down
Vigun01g244700.v1.1	Vigun01g244700	29410	14643	40481	7006	9164	11460	1062.36	533.436	1465.52	256.824	333.473	420.261	1.15993e-06	0.000110602	-1.24324	down
Vigun02g007800.v1.1	Vigun02g007800	1072	472	1858	351	200	220	50.4072	22.4137	88.4377	16.6695	9.57823	10.4938	5.48548e-07	5.93348e-05	-1.43719	down
Vigun02g009000.v1.1	Vigun02g009000	45	130	105	216	302	264	1.13106	3.14307	2.60526	5.12831	7.11236	6.26288	6.21362e-05	0.00260741	1.08856	up
Vigun02g010900.v1.1	Vigun02g010900	217	223	153	670	469	443	3.94006	3.98543	2.80405	12.0321	8.38528	7.95375	2.38702e-09	8.65721e-07	1.23514	up
Vigun02g013000.v1.1	Vigun02g013000	10	0	3	44	36	146	0.86396	0.0598719	0.268101	3.59741	2.90328	11.9505	4.04605e-05	0.00188044	1.20988	up
Vigun02g032700.v1.1	Vigun02g032700	52	59	29	130	179	92	1.38147	1.5804	0.791458	3.46144	4.82819	2.48735	6.9756e-05	0.00285634	1.09634	up
Vigun02g035300.v1.1	Vigun02g035300	881	917	733	1742	3487	1877	29.7649	30.5888	24.5081	59.1042	114.751	62.2586	5.99229e-08	1.05829e-05	1.24723	up
Vigun02g050900.v1.1	Vigun02g050900	149	144	96	402	264	251	3.11633	2.88962	1.98344	8.01327	5.28759	4.94519	6.26867e-06	0.000414713	1.03452	up
Vigun02g054000.v1.1	Vigun02g054000	56	41	109	16	2	12	1.95671	1.36584	3.78302	0.568074	0.117813	0.400145	3.89642e-05	0.00182341	-1.263	down
Vigun02g062800.v1.1	Vigun02g062800	180	134	153	46	36	75	21.2539	16.0235	18.5997	5.47439	4.38597	9.12081	9.23792e-07	9.1523e-05	-1.23157	down
Vigun02g065600.v1.1	Vigun02g065600	327	594	243	971	1064	796	12.4615	22.4561	9.35779	36.8592	40.654	30.2904	4.78547e-05	0.00213611	1.0168	up
Vigun02g070800.v1.1	Vigun02g070800	236	167	594	59	88	107	9.81186	7.14806	24.5593	2.58387	3.71808	4.67524	2.29877e-05	0.00120662	-1.24724	down
Vigun02g070900.v1.1	Vigun02g070900	151	114	264	77	33	66	9.8612	7.65607	17.565	5.18396	2.30046	4.46876	0.000146023	0.00500122	-1.08179	down
Vigun02g071000.v1.1	Vigun02g071000	2302	1248	2632	326	599	556	136.712	77.0465	159.854	20.6092	37.5005	35.0287	6.24481e-11	4.52972e-08	-1.62398	down
Vigun02g071800.v1.1	Vigun02g071800	1749	1231	2751	404	622	689	519.416	367.92	836.238	120.789	182.267	201.932	2.0717e-08	4.77723e-06	-1.37995	down
Vigun02g082300.v1.1	Vigun02g082300	513	253	538	153	206	132	15.0797	7.61001	15.9035	4.67386	6.1525	4.03721	1.31246e-05	0.00077264	-1.09697	down
Vigun02g092800.v1.1	Vigun02g092800	41	34	39	8	10	14	0.448503	0.38821	0.446232	0.0897915	0.117365	0.177454	6.36888e-05	0.00266156	-1.1703	down
Vigun02g096400.v1.1	Vigun02g096400	99	87	206	30	11	15	2.74913	2.39915	5.70224	0.845723	0.315251	0.432273	1.85985e-08	4.46977e-06	-1.67988	down
Vigun02g104100.v1.1	Vigun02g104100	1252	425	1763	231	164	227	39.6198	13.6305	55.6356	7.56368	5.22512	7.33734	5.28202e-09	1.60116e-06	-1.66716	down
Vigun02g121600.v1.1	Vigun02g121600	477	278	880	64	138	117	21.3549	12.2225	38.5605	2.71155	5.96038	4.57814	4.43701e-08	8.83487e-06	-1.57215	down
Vigun02g148900.v1.1	Vigun02g148900	25	35	14	58	80	87	0.721905	1.00985	0.416373	1.69293	2.29992	2.52444	0.000109843	0.00405358	1.10077	up
Vigun02g163600.v1.1	Vigun02g163600	210	279	241	581	521	554	8.33467	10.8677	9.45234	22.5657	20.1191	21.4369	1.40105e-13	2.37128e-10	1.11206	up
Vigun02g173200.v1.1	Vigun02g173200	25	45	52	107	112	110	0.421924	0.745435	0.865205	1.75966	1.84427	1.79395	7.85753e-06	0.000503427	1.1272	up
Vigun02g173400.v1.1	Vigun02g173400	127	106	97	50	49	43	2.41826	2.00258	1.9496	0.926621	0.823684	0.731797	3.97623e-06	0.000292444	-1.02175	down
Vigun02g181500.v1.1	Vigun02g181500	11	23	17	56	65	57	0.857857	1.84955	1.39943	4.28874	5.18868	4.53394	5.09628e-06	0.000353261	1.27205	up
Vigun02g196300.v1.1	Vigun02g196300	208	176	165	616	626	302	7.64363	6.58686	6.03186	22.2027	23.8811	11.6986	4.46761e-07	5.04095e-05	1.21557	up
Vigun03g001200.v1.1	Vigun03g001200	13	21	6	142	159	58	0.344563	0.568002	0.171807	3.83395	4.24041	1.57977	9.03698e-09	2.51426e-06	1.74502	up
Vigun03g017300.v1.1	Vigun03g017300	18	17	16	63	77	36	0.591046	0.537914	0.508869	1.92523	2.3304	1.10711	4.37646e-05	0.00197826	1.18391	up
Vigun03g020000.v1.1	Vigun03g020000	2704	3435	1953	7090	5633	5407	66.0993	83.2526	47.3019	174.375	134.392	130.449	1.4382e-07	2.05702e-05	1.03343	up
Vigun03g030200.v1.1	Vigun03g030200	1338	669	1384	88	101	88	46.8153	23.3918	47.623	3.17146	3.49549	3.08488	2.10567e-36	4.27661e-32	-2.95082	down
Vigun03g046500.v1.1	Vigun03g046500	98	43	114	1	7	6	21.2936	9.3934	25.0959	0.309381	1.70672	1.3599	5.20713e-11	3.98847e-08	-2.00999	down
Vigun03g047700.v1.1	Vigun03g047700	20	40	174	4	5	12	2.23063	4.71865	18.9025	0.514362	0.573362	1.42939	0.000147559	0.00504534	-1.12746	down
Vigun03g073300.v1.1	Vigun03g073300	225	241	540	118	117	148	6.07223	6.56929	14.6821	3.23519	3.23008	4.05623	0.000104074	0.00388045	-1.03422	down
Vigun03g074700.v1.1	Vigun03g074700	2917	1688	3220	896	1060	1349	89.7062	51.154	98.4842	27.2447	32.2241	40.9472	1.8159e-06	0.00015897	-1.04766	down
Vigun03g083700.v1.1	Vigun03g083700	57	89	62	251	263	172	4.35822	6.65144	4.75818	18.865	19.5172	12.7481	1.34525e-09	5.25425e-07	1.42066	up
Vigun03g122100.v1.1	Vigun03g122100	178	119	205	38	85	68	8.07427	4.76355	4.96502	1.6298	3.95759	3.10097	0.000126445	0.00450362	-1.02648	down
Vigun03g127700.v1.1	Vigun03g127700	159	156	98	480	461	336	30.1158	30.3434	19.5656	93.47	92.4424	65.7292	1.25321e-10	8.48423e-08	1.39577	up
Vigun03g135700.v1.1	Vigun03g135700	41	92	73	143	223	193	3.20013	7.18276	5.65329	11.2102	16.6595	14.5997	2.61919e-05	0.00132989	1.10059	up
Vigun03g144300.v1.1	Vigun03g144300	336	519	431	1266	1081	941	9.5039	14.3043	11.8639	35.2191	29.0827	25.5601	3.07611e-11	2.83981e-08	1.22422	up
Vigun03g146700.v1.1	Vigun03g146700	6	6	13	39	28	39	0.207128	0.201647	0.437318	1.18868	0.877366	1.18461	7.54347e-05	0.0030498	1.19694	up
Vigun03g156400.v1.1	Vigun03g156400	150	36	303	15	46	13	3.65572	0.898192	7.38302	0.386405	1.11398	0.328778	0.000347619	0.00954073	-1.08742	down
Vigun03g162400.v1.1	Vigun03g162400	283	411	436	798	913	965	16.6899	24.0586	26.2794	48.0626	54.0163	56.5919	3.06631e-10	1.77934e-07	1.13279	up
Vigun03g184100.v1.1	Vigun03g184100	14	21	10	51	52	75	2.64723	3.78226	1.97559	8.98329	9.58569	13.2274	4.04295e-06	0.000293258	1.3255	up
Vigun03g186000.v1.1	Vigun03g186000	1544	1502	3720	620	603	915	111.511	101.585	260.734	40.699	38.6037	58.4932	2.30513e-06	0.000188779	-1.24703	down
Vigun03g188400.v1.1	Vigun03g188400	186	166	239	73	93	91	6.26872	5.5898	8.4055	2.47937	3.16173	3.57061	6.46733e-07	6.84122e-05	-1.03413	down
Vigun03g190600.v1.1	Vigun03g190600	32	36	16	127	61	119	1.9844	2.27848	1.01651	7.80418	3.84463	7.40989	1.62837e-05	0.000911172	1.24441	up
Vigun03g205500.v1.1	Vigun03g205500	359	425	1103	190	178	223	23.0739	27.3844	70.0776	12.2568	11.3021	14.1902	2.48141e-05	0.00127912	-1.17676	down
Vigun03g210900.v1.1	Vigun03g210900	58	39	78	11	15	20	5.05476	3.36224	6.95415	0.952971	1.41068	1.77001	2.30237e-05	0.00120662	-1.23702	down
Vigun03g214300.v1.1	Vigun03g214300	126	78	179	25	52	22	4.30874	2.6379	6.02864	0.864298	1.76414	0.777252	2.05513e-05	0.00109841	-1.24741	down
Vigun03g217400.v1.1	Vigun03g217400	23	15	26	0	0	0	3.48113	2.26757	3.89397	0.103133	0	0	2.77031e-07	3.43079e-05	-1.53638	down
Vigun03g217500.v1.1	Vigun03g217500	470	125	397	14	54	18	26.4894	6.89701	22.464	0.820279	2.9871	1.00768	5.63435e-09	1.63477e-06	-1.7847	down
Vigun03g225900.v1.1	Vigun03g225900	82	72	121	22	23	20	1.3665	1.20458	2.01854	0.346291	0.399333	0.345122	5.36528e-09	1.60248e-06	-1.5462	down
Vigun03g249800.v1.1	Vigun03g249800	189	251	201	586	412	443	2.63819	3.44483	2.78158	7.84727	5.72079	6.0263	1.57455e-08	3.94804e-06	1.05332	up
Vigun03g250900.v1.1	Vigun03g250900	54	55	21	162	250	295	1.4533	1.41919	0.563061	4.08975	6.36975	7.28496	6.50651e-10	2.9366e-07	1.72239	up
Vigun03g252300.v1.1	Vigun03g252300	13	20	12	66	43	50	0.459881	0.662483	0.399788	2.13301	1.36844	1.57878	1.49654e-05	0.000858606	1.23564	up
Vigun03g254000.v1.1	Vigun03g254000	990	469	1325	53	206	136	33.0226	15.4212	44.094	1.81802	6.66001	4.52618	6.57715e-05	0.00271752	-1.22224	down
Vigun03g272000.v1.1	Vigun03g272000	180	158	120	555	391	326	5.42051	4.6594	3.58126	16.4193	11.4827	9.49299	1.49438e-08	3.79386e-06	1.25249	up
Vigun03g275700.v1.1	Vigun03g275700	18	33	12	105	35	124	2.48469	4.54123	1.71457	14.4679	4.73238	16.8988	0.000336023	0.00934882	1.09751	up
Vigun03g284300.v1.1	Vigun03g284300	39	61	71	118	216	112	5.09519	7.94624	9.22276	15.81	27.5393	14.5383	0.000213253	0.00658879	1.01245	up
Vigun03g304700.v1.1	Vigun03g304700	316	86	115	7	25	34	28.5213	7.9574	10.5424	0.659614	2.33464	3.24346	3.95581e-06	0.000292444	-1.41737	down
Vigun03g304800.v1.1	Vigun03g304800	32034	20321	36730	8597	15445	11184	4870.64	3059.95	5624.76	1371.16	2390	1759.6	9.47238e-07	9.33903e-05	-1.10995	down
Vigun03g305200.v1.1	Vigun03g305200	441	229	410	198	114	130	10.8981	6.29853	9.9921	5.33899	2.76924	3.4735	4.36713e-05	0.00197826	-1.01602	down
Vigun03g306400.v1.1	Vigun03g306400	3	0	2	92	18	52	0.154323	0	0.116806	4.47567	0.862781	2.54031	2.96475e-07	3.58417e-05	1.54651	up
Vigun03g311400.v1.1	Vigun03g311400	255	130	473	16	91	38	7.94878	3.8662	14.5531	0.477249	2.65672	1.11665	4.15645e-05	0.00191858	-1.25883	down
Vigun03g336600.v1.1	Vigun03g336600	318	270	206	846	590	473	10.407	8.60578	6.70881	26.8307	18.7234	14.8819	1.31871e-06	0.00012119	1.07465	up
Vigun03g347700.v1.1	Vigun03g347700	69	99	81	228	147	263	2.4344	3.53052	2.90324	7.95343	5.23733	9.07037	2.33861e-06	0.000190174	1.11487	up
Vigun03g350200.v1.1	Vigun03g350200	59	98	67	288	250	138	0.580521	0.960437	0.659137	2.81061	2.41838	1.31515	4.02868e-06	0.000293258	1.21125	up
Vigun03g351400.v1.1	Vigun03g351400	678	380	1172	117	160	166	70.2197	39.5725	121.081	12.575	16.3464	17.8322	4.44168e-10	2.36737e-07	-1.69344	down
Vigun03g360900.v1.1	Vigun03g360900	109	123	77	349	267	217	4.3355	4.94262	3.11503	13.9951	10.9008	8.82713	1.40785e-07	2.05702e-05	1.19902	up
Vigun03g381300.v1.1	Vigun03g381300	153	181	295	81	83	97	6.22322	7.36883	12.0277	3.33186	3.37521	3.98771	2.54676e-05	0.00129636	-1.0179	down
Vigun03g389700.v1.1	Vigun03g389700	74	67	148	18	33	29	2.28878	2.04057	4.51277	0.574652	0.975698	0.910112	3.04819e-05	0.00149538	-1.21028	down
Vigun03g403900.v1.1	Vigun03g403900	51	92	55	148	247	169	0.945865	1.72314	1.00767	2.77685	4.60635	3.16185	6.72627e-06	0.000439262	1.16548	up
Vigun03g406700.v1.1	Vigun03g406700	527	721	612	1993	1838	1019	4.94097	6.66099	5.67848	18.5506	16.8019	9.39168	1.40168e-07	2.05702e-05	1.17319	up
Vigun03g408300.v1.1	Vigun03g408300	359	488	472	1296	1164	876	3.46272	4.60347	4.51054	12.0368	10.8059	7.98336	4.2935e-11	3.60305e-08	1.21201	up
Vigun03g411200.v1.1	Vigun03g411200	81	83	89	213	188	229	5.21978	5.4091	5.8429	13.7169	12.0985	14.797	1.35548e-11	1.52944e-08	1.20096	up
Vigun03g411300.v1.1	Vigun03g411300	48	78	43	302	294	72	2.92334	4.73964	2.63896	18.3292	17.813	4.32139	0.000126877	0.00450362	1.15827	up
Vigun03g430600.v1.1	Vigun03g430600	261	169	309	78	75	89	5.12378	3.3614	6.14427	1.57421	1.52207	1.79993	5.06228e-09	1.5578e-06	-1.3344	down
Vigun03g433500.v1.1	Vigun03g433500	12119	9127	17506	5003	5756	5046	799.519	611.497	1147.73	342.045	376.402	341.365	1.67364e-08	4.14532e-06	-1.12829	down
Vigun04g001700.v1.1	Vigun04g001700	185	427	179	1133	668	775	3.17137	7.05319	3.04661	18.3312	11.0303	12.4123	2.28843e-06	0.000188732	1.26621	up
Vigun04g002500.v1.1	Vigun04g002500	1681	844	2285	315	559	509	58.636	27.603	80.7315	9.084	17.0049	14.9615	3.49793e-07	4.08293e-05	-1.34531	down
Vigun04g020200.v1.1	Vigun04g020200	5	19	11	59	33	60	0.120554	0.403578	0.23917	1.26384	0.695726	1.28005	0.000133703	0.00468193	1.16393	up
Vigun04g045700.v1.1	Vigun04g045700	51	16	75	1	0	1	4.28557	1.41157	6.38368	0.119733	0.0230344	0.118385	3.85808e-08	7.83576e-06	-1.65972	down
Vigun04g045800.v1.1	Vigun04g045800	95	7	104	0	0	0	4.68786	0.110369	3.0489	0	0.0109318	0	1.16209e-05	0.000698287	-1.24362	down
Vigun04g047600.v1.1	Vigun04g047600	1688	1062	2398	670	676	854	66.5733	39.5661	93.1633	24.974	25.085	31.2353	1.04887e-05	0.000635899	-1.01191	down
Vigun04g050400.v1.1	Vigun04g050400	1565	961	2068	463	503	661	48.242	29.4305	63.4232	14.2498	15.4271	20.2382	7.85361e-08	1.2968e-05	-1.23575	down
Vigun04g062800.v1.1	Vigun04g062800	63	84	50	186	148	134	1.93604	2.56769	1.52367	5.67355	4.48429	4.09265	9.68805e-06	0.000603572	1.03306	up
Vigun04g067600.v1.1	Vigun04g067600	29	70	45	285	275	56	0.348884	0.805751	0.530617	3.32237	3.15311	0.65167	0.000312634	0.00880666	1.10456	up
Vigun04g072800.v1.1	Vigun04g072800	39	53	66	155	135	148	0.905879	1.26816	1.6244	3.71372	3.19551	3.56405	2.44704e-08	5.34401e-06	1.24496	up
Vigun04g074500.v1.1	Vigun04g074500	263	194	318	103	96	119	7.12621	5.16968	8.50241	2.76757	2.55856	3.18161	1.50726e-07	2.12587e-05	-1.1032	down
Vigun04g083400.v1.1	Vigun04g083400	22	41	28	106	146	81	0.389298	0.846076	0.537094	2.00936	3.06278	1.46504	6.98123e-07	7.3087e-05	1.35794	up
Vigun04g102800.v1.1	Vigun04g102800	1595	630	1873	121	370	310	68.3618	28.1159	81.2224	5.57477	16.5005	14.1913	0.00034069	0.00943986	-1.10007	down
Vigun04g108000.v1.1	Vigun04g108000	227	336	234	1025	1062	783	7.17291	10.6543	7.42287	32.6477	33.6695	24.8791	1.59101e-17	6.46268e-14	1.64774	up
Vigun04g126000.v1.1	Vigun04g126000	88	60	170	9	17	18	2.64265	1.7551	5.02418	0.270255	0.499037	0.528801	2.11694e-08	4.77723e-06	-1.67844	down
Vigun04g133700.v1.1	Vigun04g133700	61	46	44	94	115	149	1.33312	0.853644	1.1401	1.72424	2.15673	2.64218	2.84298e-05	0.00141176	1.01197	up
Vigun04g149300.v1.1	Vigun04g149300	126	190	78	532	755	381	5.93908	9.25144	3.75753	26.0367	36.3606	18.7215	8.84221e-09	2.49424e-06	1.54534	up
Vigun04g151300.v1.1	Vigun04g151300	43	69	84	193	137	239	1.10926	1.75201	2.15022	4.82926	3.44486	6.07662	2.76974e-06	0.00021974	1.19726	up
Vigun04g152000.v1.1	Vigun04g152000	25	47	22	80	112	124	0.983889	1.76925	0.847751	2.97828	4.09737	4.46485	6.03864e-06	0.000406109	1.25162	up
Vigun04g158000.v1.1	Vigun04g158000	357	184	534	41	108	69	16.0682	8.67101	24.3997	1.99986	5.08516	3.33461	3.03718e-07	3.65001e-05	-1.49121	down
Vigun04g159500.v1.1	Vigun04g159500	25	38	16	83	130	108	1.31705	1.94466	0.850844	4.23493	6.66883	5.49951	2.10962e-07	2.80042e-05	1.43905	up
Vigun04g162700.v1.1	Vigun04g162700	55	94	73	206	183	135	4.14027	7.11311	5.44185	15.5798	13.8239	10.3138	2.20456e-05	0.00116905	1.0133	up
Vigun04g166900.v1.1	Vigun04g166900	9283	3213	12713	1157	1517	2101	220.834	76.4432	303.129	27.7981	35.9248	50.2616	7.48569e-05	0.00304069	-1.21549	down
Vigun04g176200.v1.1	Vigun04g176200	340	34	275	36	33	41	17.9357	2.09162	14.7726	1.46233	1.62244	1.70951	0.000122516	0.00440408	-1.17931	down
Vigun04g177400.v1.1	Vigun04g177400	2440	1092	2978	668	811	788	52.7083	23.2342	63.9904	14.2367	17.1429	16.7836	2.03187e-06	0.000171234	-1.19032	down
Vigun04g187300.v1.1	Vigun04g187300	281	352	207	658	859	515	8.81353	11.0012	6.48228	20.6281	26.3767	16.1229	1.74273e-06	0.00015389	1.07709	up
Vigun04g187400.v1.1	Vigun04g187400	68	72	49	160	281	120	2.47887	2.80463	1.83162	6.19424	10.9017	4.40784	2.32146e-05	0.00120894	1.15241	up
Vigun04g188100.v1.1	Vigun04g188100	268	503	293	759	1477	869	11.585	21.3882	12.5943	32.325	62.1222	36.8016	2.20738e-06	0.000182987	1.20821	up
Vigun04g188200.v1.1	Vigun04g188200	151	223	162	431	614	356	5.61845	8.03631	5.96419	15.5478	21.9048	12.7177	2.57873e-07	3.26122e-05	1.16779	up
Vigun04g203200.v1.1	Vigun04g203200	15661	7809	19073	3957	6108	5275	323.676	160.768	390.567	82.3212	124.805	108.927	1.73753e-06	0.00015389	-1.16958	down
Vigun05g001100.v1.1	Vigun05g001100	17	37	21	91	45	103	0.988019	2.14175	1.22815	5.24529	2.57919	5.85586	0.000344015	0.00949313	1.05717	up
Vigun05g006100.v1.1	Vigun05g006100	2088	1168	2542	614	813	725	78.1148	46.3704	97.2362	24.8742	32.5239	29.8724	1.98866e-07	2.69264e-05	-1.18418	down
Vigun05g012700.v1.1	Vigun05g012700	1097	287	1217	41	59	78	102.972	26.9527	113.526	3.98032	5.37263	7.21084	1.09552e-15	3.07312e-12	-2.36914	down
Vigun05g012900.v1.1	Vigun05g012900	619	444	547	184	188	323	54.8806	38.7907	48.6583	16.0021	16.5309	28.1204	3.88225e-06	0.000289884	-1.02016	down
Vigun05g032800.v1.1	Vigun05g032800	123	205	120	338	448	403	3.70371	6.18273	3.63651	10.2669	13.5665	12.2416	8.56991e-08	1.37051e-05	1.19357	up
Vigun05g035100.v1.1	Vigun05g035100	97	192	165	378	608	360	2.68232	5.1667	4.53037	10.1409	16.2052	9.61286	7.90313e-07	8.02563e-05	1.24075	up
Vigun05g043600.v1.1	Vigun05g043600	19	30	29	93	90	61	0.56123	0.831821	0.836712	2.5675	2.50321	1.67789	3.99797e-06	0.000292444	1.22996	up
Vigun05g043700.v1.1	Vigun05g043700	78	72	27	281	182	157	2.19042	1.97469	0.773094	7.58507	4.94985	4.21243	1.2496e-05	0.000746455	1.24224	up
Vigun05g060300.v1.1	Vigun05g060300	30	41	25	96	104	75	1.80316	2.45079	1.51514	5.85466	6.18921	4.48471	3.63469e-06	0.000272833	1.18267	up
Vigun05g073100.v1.1	Vigun05g073100	14	19	22	56	38	81	0.303691	0.396708	0.452372	1.07796	0.738325	1.55908	0.000153291	0.00516308	1.0995	up
Vigun05g083000.v1.1	Vigun05g083000	2158	1401	2730	664	887	841	45.2901	29.1623	56.782	13.8308	18.1461	17.4175	2.40599e-08	5.31148e-06	-1.18924	down
Vigun05g083400.v1.1	Vigun05g083400	42	20	59	1	4	4	0.794952	0.353952	1.18756	0.0320744	0.0990685	0.0910026	5.75392e-07	6.15064e-05	-1.53328	down
Vigun05g088400.v1.1	Vigun05g088400	48	93	56	269	235	185	1.4409	3.23307	2.15129	8.37492	7.88942	6.31268	4.55919e-09	1.4698e-06	1.44363	up
Vigun05g097900.v1.1	Vigun05g097900	11687	4650	12109	2274	2763	3323	266.797	109.372	280.646	53.9673	65.1111	79.6508	6.28762e-08	1.08222e-05	-1.37145	down
Vigun05g099900.v1.1	Vigun05g099900	175	80	199	50	68	43	4.90355	1.94341	6.23352	0.867264	1.75673	0.879528	0.000167508	0.00554988	-1.049	down
Vigun05g100700.v1.1	Vigun05g100700	3	4	4	93	29	20	0.0943005	0.126074	0.117834	2.68098	0.843698	0.587742	6.40128e-06	0.000420745	1.37194	up
Vigun05g106100.v1.1	Vigun05g106100	780	676	1160	323	362	410	11.1337	9.18995	16.2061	4.38338	4.94571	5.45873	5.15818e-08	9.35381e-06	-1.09459	down
Vigun05g106200.v1.1	Vigun05g106200	488	472	1091	116	193	276	8.99326	7.38016	16.5066	2.09284	2.98955	4.04764	6.10006e-06	0.000406204	-1.26567	down
Vigun05g112700.v1.1	Vigun05g112700	478	777	358	1249	1167	1324	10.1483	16.1621	7.56246	26.1888	23.9697	27.354	7.16158e-06	0.000463222	1.01863	up
Vigun05g114300.v1.1	Vigun05g114300	3757	2198	5086	1364	1847	1389	326.941	192.593	446.994	120.667	159.538	121.725	1.14886e-05	0.000692382	-1.02867	down
Vigun05g127600.v1.1	Vigun05g127600	78	27	114	8	7	17	1.55836	0.535727	2.24945	0.169082	0.14139	0.335283	1.63367e-05	0.000911535	-1.32403	down
Vigun05g147700.v1.1	Vigun05g147700	81	79	306	7	13	14	22.6247	21.9477	87.0352	1.94835	3.56544	3.83825	3.52452e-09	1.23419e-06	-1.8122	down
Vigun05g162700.v1.1	Vigun05g162700	55	50	55	170	128	117	3.01725	2.70106	2.95523	9.29369	6.8327	6.29189	1.11208e-07	1.68555e-05	1.1706	up
Vigun05g172500.v1.1	Vigun05g172500	187	76	253	30	41	40	6.52946	2.88811	8.45416	1.38108	1.62658	1.66218	7.53869e-07	7.77212e-05	-1.43911	down
Vigun05g176900.v1.1	Vigun05g176900	19	23	8	91	62	39	0.742837	0.858315	0.307184	3.33777	2.28284	1.3991	0.000195656	0.0061933	1.12593	up
Vigun05g179500.v1.1	Vigun05g179500	482	260	718	113	99	105	7.39174	4.0455	10.8707	1.57809	1.28134	1.45633	1.62995e-10	1.06788e-07	-1.66835	down
Vigun05g181300.v1.1	Vigun05g181300	411	453	595	175	240	241	20.3702	21.8769	29.3136	8.60966	11.604	11.579	1.96116e-07	2.67324e-05	-1.01374	down
Vigun05g185500.v1.1	Vigun05g185500	3467	1732	3595	648	987	971	38.4385	18.9042	39.7049	7.09874	11.0431	11.0614	1.89181e-09	7.11532e-07	-1.42401	down
Vigun05g197200.v1.1	Vigun05g197200	107	90	146	829	970	283	3.27844	2.83692	4.49832	26.4136	30.4293	9.02779	3.50652e-10	1.97826e-07	1.78411	up
Vigun05g199600.v1.1	Vigun05g199600	1325	786	1630	262	454	463	107.296	63.8241	133.195	21.3756	36.5027	37.531	8.06966e-08	1.31116e-05	-1.32021	down
Vigun05g199700.v1.1	Vigun05g199700	561	233	689	40	81	118	71.5437	29.4542	88.0771	5.16611	10.2283	14.7407	1.02899e-08	2.82417e-06	-1.67834	down
Vigun05g219500.v1.1	Vigun05g219500	655	576	1002	283	387	291	43.2545	37.8078	66.4951	18.7667	25.0037	19.0683	1.58594e-06	0.000141896	-1.03229	down
Vigun05g219600.v1.1	Vigun05g219600	693	510	1166	96	309	126	49.1303	35.6778	82.7086	6.77229	21.6871	8.83348	1.78212e-06	0.000156688	-1.39346	down
Vigun05g220700.v1.1	Vigun05g220700	30	31	35	0	0	6	1.30136	1.33094	1.51349	0.000114655	8.23865e-05	0.253728	4.90043e-05	0.00217903	-1.2051	down
Vigun05g234000.v1.1	Vigun05g234000	112	71	275	4	13	2	8.31634	4.86294	21.0358	0.384715	1.15812	0.248854	6.20232e-10	2.86294e-07	-1.89926	down
Vigun05g237900.v1.1	Vigun05g237900	18	55	30	136	232	76	0.463046	1.37837	0.748834	3.38452	5.70409	1.87647	5.72177e-05	0.00245066	1.21817	up
Vigun05g241500.v1.1	Vigun05g241500	95	188	118	512	571	246	3.89745	7.54842	4.7968	20.4233	22.7605	9.78954	3.06831e-06	0.000239682	1.2685	up
Vigun05g249900.v1.1	Vigun05g249900	278	95	210	42	79	42	4.96818	1.70078	3.74265	0.775788	1.41579	0.76077	4.02471e-05	0.00187912	-1.19492	down
Vigun05g255500.v1.1	Vigun05g255500	482	1342	763	3343	2469	3750	26.6436	75.3787	42.3284	189.107	137.578	211.52	2.00826e-08	4.74277e-06	1.45095	up
Vigun05g255600.v1.1	Vigun05g255600	548	1250	786	2141	1782	2312	11.4685	25.0388	16.2356	43.3227	35.616	45.7178	6.65741e-06	0.000436168	1.05107	up
Vigun05g268900.v1.1	Vigun05g268900	19	30	20	73	67	48	2.06615	3.15811	2.1394	7.83837	6.99348	5.06384	0.000141781	0.00489723	1.04557	up
Vigun05g281400.v1.1	Vigun05g281400	135	152	124	355	387	332	9.95227	11.9615	9.40486	28.4706	30.6418	26.7419	1.8289e-15	4.12721e-12	1.2885	up
Vigun05g286300.v1.1	Vigun05g286300	21	38	14	133	75	104	1.01329	1.85184	0.718467	6.42136	3.75401	5.12036	1.26713e-06	0.000118052	1.39586	up
Vigun05g292900.v1.1	Vigun05g292900	463	427	725	73	216	114	33.7387	30.7345	52.5331	5.46266	15.6232	8.23477	3.36336e-07	3.9715e-05	-1.41468	down
Vigun06g005300.v1.1	Vigun06g005300	17606	10706	18987	6770	8033	6370	1016.18	625.779	1129.56	401.335	461.593	373.348	2.21793e-07	2.9062e-05	-1.01585	down
Vigun06g073100.v1.1	Vigun06g073100	393	390	264	1111	988	711	9.88146	10.3316	6.76837	29.9942	26.4795	19.4909	1.14804e-09	4.5719e-07	1.24819	up
Vigun06g084100.v1.1	Vigun06g084100	242	114	248	83	37	63	14.6936	6.77682	15.781	4.98789	2.67123	3.70425	1.50983e-05	0.000861469	-1.20899	down
Vigun06g084400.v1.1	Vigun06g084400	2222	845	4755	59	33	39	114.497	43.7176	247.509	3.09676	1.70674	2.05115	2.38913e-10	1.42715e-07	-1.92809	down
Vigun06g088400.v1.1	Vigun06g088400	2	3	3	151	27	11	0.129869	0.192994	0.171533	8.06428	1.41362	0.583708	0.000101922	0.0038122	1.11618	up
Vigun06g090700.v1.1	Vigun06g090700	181	354	252	872	730	862	4.92561	9.42937	6.86202	23.2715	19.2558	22.9247	2.95357e-11	2.83981e-08	1.41866	up
Vigun06g097400.v1.1	Vigun06g097400	132	25	125	4	9	1	4.96463	0.934607	4.65003	0.192714	0.348742	0.0532778	5.49234e-07	5.93348e-05	-1.51953	down
Vigun06g103200.v1.1	Vigun06g103200	23	30	21	140	142	35	0.804192	0.993485	0.742134	4.73926	4.74683	1.14968	0.000119511	0.00433438	1.17129	up
Vigun06g128600.v1.1	Vigun06g128600	169	221	169	692	384	490	7.79261	10.3195	7.90888	32.4631	17.9107	22.9021	4.4091e-09	1.44434e-06	1.27201	up
Vigun06g144600.v1.1	Vigun06g144600	166	90	365	70	60	56	2.33549	1.24045	5.12335	0.955355	0.828995	0.76479	0.00023616	0.00709529	-1.08795	down
Vigun06g149200.v1.1	Vigun06g149200	199	243	124	544	428	461	6.61382	7.64784	4.03466	17.0323	13.2977	14.0621	2.68774e-07	3.36963e-05	1.13823	up
Vigun06g154400.v1.1	Vigun06g154400	2607	1160	2828	646	989	670	233.547	109.841	255.267	63.3973	93.342	65.3189	3.64047e-06	0.000272833	-1.17422	down
Vigun06g165400.v1.1	Vigun06g165400	5080	2768	10952	192	419	644	185.983	101.771	405.219	7.02234	15.4751	23.8077	1.36189e-06	0.000124573	-1.46768	down
Vigun06g169800.v1.1	Vigun06g169800	190	318	155	598	760	595	3.29748	5.37026	2.64581	10.1736	12.7067	9.95379	3.4913e-08	7.31013e-06	1.28919	up
Vigun06g193200.v1.1	Vigun06g193200	5260	2944	7752	1178	1758	1873	129.259	73.4742	192.153	29.7459	43.671	47.1124	1.09433e-07	1.68555e-05	-1.34401	down
Vigun06g195200.v1.1	Vigun06g195200	36	76	39	197	204	89	2.12142	4.21281	2.03487	10.6545	10.1607	4.15292	8.75946e-05	0.00345446	1.13385	up
Vigun06g203400.v1.1	Vigun06g203400	1851	1915	2299	788	1067	620	77.6758	82.4721	94.0744	34.5071	44.6019	27.2377	4.30322e-09	1.44434e-06	-1.13824	down
Vigun06g219400.v1.1	Vigun06g219400	21	41	18	102	112	87	5.29494	10.5556	4.65105	25.3061	28.7627	22.3837	5.17525e-07	5.68159e-05	1.37824	up
Vigun06g219800.v1.1	Vigun06g219800	382	334	179	1005	688	634	83.0761	73.3637	40.9936	213.67	156.87	141.363	5.06848e-06	0.000353261	1.11201	up
Vigun06g219900.v1.1	Vigun06g219900	775	740	574	1816	1661	1357	110.508	110.162	84.1091	259.738	249.254	207.142	8.66625e-12	1.03536e-08	1.12301	up
Vigun06g222600.v1.1	Vigun06g222600	309	405	303	823	1270	522	8.6279	11.2699	8.45656	23.0944	35.085	14.5868	1.38731e-05	0.000807345	1.08545	up
Vigun06g222700.v1.1	Vigun06g222700	137	117	82	387	219	246	4.28364	3.87837	2.5796	12.6731	6.97811	7.54156	6.77317e-06	0.000440907	1.08802	up
Vigun06g229000.v1.1	Vigun06g229000	86	119	89	231	341	186	3.99009	5.86564	4.20309	11.6517	16.6531	9.46447	3.5732e-06	0.000269783	1.11477	up
Vigun07g010200.v1.1	Vigun07g010200	1647	1117	2091	535	831	744	21.465	14.5717	27.0569	6.88528	10.606	9.59625	4.56606e-06	0.000326537	-1.00959	down
Vigun07g035400.v1.1	Vigun07g035400	346	190	499	52	125	84	36.7129	20.218	53.4882	5.6254	13.1766	8.8706	1.9967e-06	0.000170221	-1.35139	down
Vigun07g057300.v1.1	Vigun07g057300	9	16	5	85	132	85	0.326198	0.54628	0.18775	2.78589	4.20368	2.7132	3.84935e-13	6.01387e-10	2.11362	up
Vigun07g058400.v1.1	Vigun07g058400	454	268	528	120	129	169	13.88	8.67447	16.4645	4.00292	4.23279	5.67392	3.76835e-08	7.73083e-06	-1.29072	down
Vigun07g061300.v1.1	Vigun07g061300	589	258	1564	8	27	8	24.5692	10.4365	65.6675	0.53156	1.1446	0.475681	1.25912e-05	0.000749933	-1.25383	down
Vigun07g061500.v1.1	Vigun07g061500	297	233	693	4	2	0	12.1645	9.14636	27.8504	0.19448	0.112744	0	6.43464e-34	6.53438e-30	-3.63016	down
Vigun07g061600.v1.1	Vigun07g061600	1759	946	1518	692	414	700	72.8814	38.0551	62.0311	27.6771	16.612	27.5534	9.77534e-06	0.000607147	-1.01426	down
Vigun07g080600.v1.1	Vigun07g080600	349	483	266	916	965	1278	14.9192	20.8725	11.5435	39.729	41.6059	55.158	8.04497e-10	3.47645e-07	1.31351	up
Vigun07g097500.v1.1	Vigun07g097500	85	45	76	4	1	2	6.23491	2.91255	4.81619	0.186618	0.15115	0.148725	1.21049e-15	3.07312e-12	-2.42185	down
Vigun07g100300.v1.1	Vigun07g100300	31	11	28	0	1	2	1.10021	0.410563	1.01304	0.0249866	0.0501367	0.073761	1.6675e-05	0.000925325	-1.28009	down
Vigun07g106600.v1.1	Vigun07g106600	114	97	225	12	33	7	3.07033	2.87442	6.90759	0.276189	1.25571	0.246714	1.48407e-07	2.10779e-05	-1.60578	down
Vigun07g107500.v1.1	Vigun07g107500	109	81	36	497	183	156	2.15678	1.56778	0.704968	9.80604	3.74264	3.33295	0.000257319	0.00750756	1.10407	up
Vigun07g108300.v1.1	Vigun07g108300	26	47	18	128	130	73	2.54475	4.6772	1.78162	12.3432	12.8543	7.18796	1.84063e-05	0.000996887	1.23859	up
Vigun07g112200.v1.1	Vigun07g112200	97	91	158	22	58	34	6.11983	5.93415	10.0426	1.50591	3.77682	2.28018	0.000194831	0.00619251	-1.06975	down
Vigun07g117500.v1.1	Vigun07g117500	145	248	128	637	496	454	6.84965	11.5148	5.99685	30.0541	22.5995	20.7215	1.4076e-08	3.71276e-06	1.32652	up
Vigun07g120900.v1.1	Vigun07g120900	5323	4243	9465	2448	2523	2973	374.202	307.717	673.805	178.708	185.611	220.849	5.09432e-06	0.000353261	-1.04251	down
Vigun07g122000.v1.1	Vigun07g122000	4619	1750	5826	213	567	346	170.721	66.3419	218.638	8.06111	21.8285	13.3901	2.39975e-07	3.12429e-05	-1.58685	down
Vigun07g128100.v1.1	Vigun07g128100	13	16	9	43	50	43	0.351346	0.401755	0.247473	1.08963	1.25305	1.08009	1.42257e-05	0.000823144	1.24215	up
Vigun07g130000.v1.1	Vigun07g130000	627	118	630	115	139	87	17.4452	3.21886	17.3267	3.15651	3.73216	2.29656	0.000124924	0.00446693	-1.16006	down
Vigun07g137500.v1.1	Vigun07g137500	355	547	316	1838	1136	1444	13.7526	21.3716	12.3063	72.3036	44.1605	56.8104	6.18062e-13	8.54314e-10	1.58062	up
Vigun07g152700.v1.1	Vigun07g152700	357	470	318	808	811	823	11.3765	15.8589	10.2637	27.9395	27.3406	28.7625	8.60316e-10	3.56592e-07	1.01278	up
Vigun07g161100.v1.1	Vigun07g161100	175	111	399	46	68	81	7.81464	4.72703	16.3796	2.20661	2.807	3.73259	0.000120835	0.00436682	-1.13629	down
Vigun07g163500.v1.1	Vigun07g163500	92	50	202	10	14	21	1.58874	0.85851	3.46307	0.18425	0.247416	0.367025	4.35544e-07	4.96961e-05	-1.54387	down
Vigun07g163900.v1.1	Vigun07g163900	99	86	46	278	224	154	2.62401	2.35001	1.2624	7.62749	6.19558	4.29242	1.62853e-05	0.000911172	1.13907	up
Vigun07g168600.v1.1	Vigun07g168600	255	181	256	101	75	114	11.8986	8.4814	12.0287	4.79732	3.48848	5.33668	5.09706e-07	5.62616e-05	-1.07165	down
Vigun07g174100.v1.1	Vigun07g174100	29	28	50	9	9	8	1.33724	1.25258	2.24805	0.433677	0.406341	0.353057	9.05852e-05	0.00352449	-1.18023	down
Vigun07g182700.v1.1	Vigun07g182700	2	11	7	49	88	51	0.102356	0.45235	0.304007	2.07339	3.55103	2.08643	3.16505e-08	6.69607e-06	1.68849	up
Vigun07g184900.v1.1	Vigun07g184900	423	420	411	677	1223	1125	24.9498	24.0883	23.8679	39.4307	69.4587	63.7637	5.13338e-08	9.35381e-06	1.1169	up
Vigun07g185500.v1.1	Vigun07g185500	3058	2526	4938	1445	1406	1189	125.966	102.895	201.879	59.1922	56.6387	48.2074	2.10565e-08	4.77723e-06	-1.18297	down
Vigun07g185600.v1.1	Vigun07g185600	50	59	27	146	118	100	4.52808	5.21479	2.40296	12.7983	10.2816	8.67682	4.90308e-05	0.00217903	1.07312	up
Vigun07g189000.v1.1	Vigun07g189000	20	32	22	128	123	56	0.728641	1.11569	0.819658	3.89589	3.56446	1.87281	1.83836e-06	0.000159743	1.37348	up
Vigun07g192400.v1.1	Vigun07g192400	4121	1384	4769	477	855	885	102.421	33.5661	117.592	11.5473	20.6587	21.2957	0.00016202	0.00539448	-1.15574	down
Vigun07g195100.v1.1	Vigun07g195100	484	322	669	122	93	130	18.6018	13.3317	26.4212	5.18549	3.87921	5.62872	6.30956e-13	8.54314e-10	-1.70448	down
Vigun07g204400.v1.1	Vigun07g204400	149	103	207	49	59	58	3.12215	2.17583	4.46347	1.00961	1.24757	1.25019	5.61049e-06	0.000382379	-1.14317	down
Vigun07g210500.v1.1	Vigun07g210500	78	101	44	196	246	133	2.20331	2.93431	1.25391	5.75031	7.13888	3.94432	0.00021468	0.00660614	1.00552	up
Vigun07g222800.v1.1	Vigun07g222800	1031	815	1284	337	273	400	25.9562	20.4205	32.38	7.92216	7.32318	11.3271	6.84808e-14	1.2644e-10	-1.44386	down
Vigun07g226900.v1.1	Vigun07g226900	0	0	0	27	29	7	0	0.0152632	0.0174336	0.581937	0.614185	0.161235	3.67355e-05	0.00173511	1.16829	up
Vigun07g236100.v1.1	Vigun07g236100	1322	1162	2054	649	511	537	47.5454	41.6079	74.4324	23.1372	18.4289	19.133	1.04018e-09	4.2252e-07	-1.23551	down
Vigun07g245800.v1.1	Vigun07g245800	30	38	27	116	88	78	0.706519	0.871241	0.629246	2.66025	2.00984	1.74054	9.06652e-07	9.08108e-05	1.23548	up
Vigun07g247600.v1.1	Vigun07g247600	326	262	533	130	131	137	7.23147	5.74792	11.8922	2.86108	2.8566	3.00573	1.53611e-07	2.15161e-05	-1.22384	down
Vigun07g247700.v1.1	Vigun07g247700	1454	807	1949	382	519	436	34.2984	18.6768	45.7948	8.87748	11.9602	10.0123	4.01441e-08	8.07254e-06	-1.32678	down
Vigun07g251800.v1.1	Vigun07g251800	124	110	118	52	33	49	2.96997	2.60554	2.81518	1.24968	0.779406	1.16947	2.93594e-07	3.5706e-05	-1.1605	down
Vigun07g252100.v1.1	Vigun07g252100	9	18	18	59	39	44	0.129529	0.260787	0.258633	0.838849	0.558614	0.630726	0.000198692	0.00627167	1.08378	up
Vigun07g270400.v1.1	Vigun07g270400	159	81	300	4	17	17	17.0216	8.68234	31.6349	0.457305	1.81325	1.78615	4.67426e-10	2.37336e-07	-1.90761	down
Vigun07g285400.v1.1	Vigun07g285400	17	35	32	100	109	54	0.965536	1.96888	1.80812	5.61406	6.16533	3.01412	0.000117912	0.00429174	1.10836	up
Vigun08g014400.v1.1	Vigun08g014400	572	349	907	142	318	90	20.9184	12.2377	32.5311	5.03766	11.0875	3.13223	0.000267896	0.00775068	-1.07909	down
Vigun08g023400.v1.1	Vigun08g023400	96	205	109	367	564	286	10.7235	22.3536	12.148	39.9006	61.0625	30.7936	1.54683e-05	0.000877543	1.16479	up
Vigun08g028600.v1.1	Vigun08g028600	129	61	158	31	34	50	10.5229	5.00608	13.0385	2.56774	2.83075	4.12299	0.000155165	0.00520032	-1.08012	down
Vigun08g033900.v1.1	Vigun08g033900	4410	2212	4829	1200	2004	1376	110.035	56.1525	120.868	30.8324	51.1689	35.3952	1.76835e-05	0.000968064	-1.0494	down
Vigun08g034500.v1.1	Vigun08g034500	96	207	107	291	381	342	3.54172	7.39226	3.94494	10.42	13.7373	12.1096	3.88357e-05	0.0018216	1.03304	up
Vigun08g046200.v1.1	Vigun08g046200	9	14	6	48	71	65	0.276518	0.390563	0.180467	1.26785	1.90252	1.69742	4.8388e-09	1.51495e-06	1.70576	up
Vigun08g049300.v1.1	Vigun08g049300	2389	1282	3541	534	584	666	53.1251	27.77	78.1603	11.5619	12.5065	14.141	2.27617e-10	1.40088e-07	-1.58323	down
Vigun08g068600.v1.1	Vigun08g068600	6904	1382	6069	368	775	599	242.865	49.0328	213.527	13.2283	27.2463	21.4201	5.79218e-05	0.00246623	-1.2245	down
Vigun08g068700.v1.1	Vigun08g068700	3567	1336	4766	135	279	324	85.7438	32.5468	113.871	3.35954	6.75615	8.0032	2.39358e-08	5.31148e-06	-1.71457	down
Vigun08g081100.v1.1	Vigun08g081100	54	78	59	261	278	117	1.43884	2.14829	1.54355	7.40452	7.55591	3.32135	1.50107e-06	0.000134897	1.30673	up
Vigun08g090400.v1.1	Vigun08g090400	3386	915	4302	182	507	168	127.361	34.2029	161.362	6.83262	18.7128	6.26577	8.43722e-05	0.00336	-1.18097	down
Vigun08g090700.v1.1	Vigun08g090700	32	14	50	0	2	3	0.726134	0.248302	1.01807	0	0.0508553	0.0724314	8.9984e-06	0.00056757	-1.33213	down
Vigun08g104000.v1.1	Vigun08g104000	14	32	23	73	77	103	0.379293	0.910223	0.649277	2.10548	2.04939	2.87409	1.28784e-06	0.000118891	1.33856	up
Vigun08g111500.v1.1	Vigun08g111500	2698	1973	4999	335	795	568	97.0241	69.1269	177.621	11.9642	27.6732	19.7152	4.43507e-11	3.60305e-08	-1.80353	down
Vigun08g118300.v1.1	Vigun08g118300	327	335	174	991	955	611	11.5012	12.8556	6.36831	38.7398	37.2308	24.5717	4.66827e-08	9.02976e-06	1.31312	up
Vigun08g128200.v1.1	Vigun08g128200	22	31	22	62	54	75	0.900055	1.20865	0.869882	2.39754	2.02365	2.87081	0.000112449	0.00412992	1.01951	up
Vigun08g128400.v1.1	Vigun08g128400	219	109	177	55	76	66	5.96946	2.92246	4.8164	1.54574	2.04358	1.79324	2.73321e-05	0.00136728	-1.05681	down
Vigun08g131000.v1.1	Vigun08g131000	46	149	118	389	391	381	5.41013	18.2507	14.2406	48.0878	48.6167	48.211	2.75589e-07	3.43079e-05	1.39128	up
Vigun08g131500.v1.1	Vigun08g131500	194	355	220	978	687	1010	6.87958	12.2506	7.67816	33.9443	23.5105	34.5499	1.5881e-11	1.69759e-08	1.51392	up
Vigun08g131900.v1.1	Vigun08g131900	320	179	464	48	60	54	25.797	14.3022	37.2248	3.90947	4.72746	4.30618	6.74518e-13	8.56217e-10	-1.90847	down
Vigun08g132400.v1.1	Vigun08g132400	27	32	69	274	80	207	1.25754	1.48728	3.26382	12.5304	3.70798	9.42233	2.95016e-05	0.00145432	1.25831	up
Vigun08g150200.v1.1	Vigun08g150200	173	145	108	501	371	297	5.4711	4.84172	3.51326	16.9343	12.4561	10.1521	5.12704e-08	9.35381e-06	1.22756	up
Vigun08g168700.v1.1	Vigun08g168700	15	25	17	0	0	0	1.32084	2.091	1.41567	0.0598676	0	0.0585542	1.47994e-06	0.00013359	-1.42347	down
Vigun08g169100.v1.1	Vigun08g169100	274	59	435	2	10	3	83.3717	19.3794	128.581	0.74562	3.01814	1.13217	4.32965e-11	3.60305e-08	-2.0182	down
Vigun08g213500.v1.1	Vigun08g213500	118	65	180	29	33	40	8.00791	4.6821	12.5355	2.16374	2.44458	2.97129	1.42967e-05	0.000824905	-1.23812	down
Vigun09g003600.v1.1	Vigun09g003600	15	11	13	51	44	36	0.291448	0.187932	0.269943	1.02246	0.799905	0.688449	3.30178e-05	0.00158982	1.18615	up
Vigun09g008200.v1.1	Vigun09g008200	77	73	48	244	241	154	3.75681	3.99261	2.14298	12.9527	12.5176	8.01589	1.20895e-08	3.23601e-06	1.37297	up
Vigun09g019700.v1.1	Vigun09g019700	1802	847	1803	371	630	529	62.6893	29.0639	62.5488	12.795	21.3951	17.8663	1.03833e-06	0.000100902	-1.21249	down
Vigun09g044600.v1.1	Vigun09g044600	33	47	24	90	182	154	3.76871	5.73055	3.16398	11.4738	20.9072	18.6779	1.69553e-07	2.3426e-05	1.45008	up
Vigun09g046900.v1.1	Vigun09g046900	116	106	87	337	227	209	8.715	7.92273	6.58233	25.2832	16.5652	15.3582	2.83484e-07	3.48943e-05	1.12798	up
Vigun09g049400.v1.1	Vigun09g049400	2120	1251	2997	847	724	839	49.1204	28.7819	69.8483	18.1464	15.9017	17.9706	7.06761e-07	7.36119e-05	-1.1513	down
Vigun09g052100.v1.1	Vigun09g052100	1030	483	1336	178	432	224	77.0016	38.2703	102.974	14.3493	34.9564	18.3544	2.0339e-05	0.00108993	-1.20912	down
Vigun09g072700.v1.1	Vigun09g072700	2887	1045	1929	224	226	319	96.7558	36.7167	66.1107	7.92999	7.98317	11.4789	2.18049e-18	1.10714e-14	-2.24865	down
Vigun09g075400.v1.1	Vigun09g075400	308	167	253	38	101	79	10.9349	5.70911	8.79608	1.30698	3.44531	2.65578	8.00197e-06	0.000509467	-1.23426	down
Vigun09g075600.v1.1	Vigun09g075600	1800	964	2188	595	592	574	100.684	54.9022	120.239	36.909	36.5826	35.1988	4.8992e-08	9.23125e-06	-1.23852	down
Vigun09g086300.v1.1	Vigun09g086300	628	150	612	9	52	20	25.8903	6.22939	25.4662	0.415798	2.19976	0.858976	0.000155	0.00520032	-1.09164	down
Vigun09g094500.v1.1	Vigun09g094500	0	0	0	33	16	39	1.20838e-06	2.86159e-18	8.88871e-05	1.22478	0.696981	1.36595	1.71523e-08	4.19715e-06	1.7024	up
Vigun09g103800.v1.1	Vigun09g103800	106	178	82	421	529	195	3.48955	5.86626	2.73312	13.8751	17.348	6.4149	6.2071e-05	0.00260741	1.13734	up
Vigun09g104200.v1.1	Vigun09g104200	41	52	34	155	120	122	1.26032	1.54948	1.03595	4.6705	3.57202	3.62562	3.94315e-09	1.35738e-06	1.36354	up
Vigun09g120300.v1.1	Vigun09g120300	138	150	91	360	359	274	3.20177	3.44173	2.06995	8.20096	8.09747	6.23701	1.87066e-08	4.46977e-06	1.19998	up
Vigun09g123700.v1.1	Vigun09g123700	1459	185	2641	48	25	43	46.3946	5.8549	82.7305	1.53943	0.785182	1.36187	0.000139205	0.0048412	-1.06533	down
Vigun09g155800.v1.1	Vigun09g155800	35182	12313	50465	2738	7069	6709	1014.89	355.948	1432.34	80.1239	200.619	194.205	5.14952e-05	0.00225889	-1.24384	down
Vigun09g162900.v1.1	Vigun09g162900	571	1260	1129	3005	1512	2893	14.1546	30.8471	27.7407	73.075	36.7129	70.7288	7.00765e-05	0.00286369	1.02374	up
Vigun09g173200.v1.1	Vigun09g173200	61	98	36	245	303	202	3.55149	5.60048	2.11874	14.276	17.0519	11.3288	1.10612e-07	1.68555e-05	1.43329	up
Vigun09g174700.v1.1	Vigun09g174700	298	520	317	920	923	859	6.54568	10.5542	7.0696	19.9608	18.3114	17.8902	7.97055e-08	1.3055e-05	1.09727	up
Vigun09g176700.v1.1	Vigun09g176700	91	75	43	217	177	153	3.97317	3.2401	1.89735	9.37665	7.62375	6.61589	1.12632e-05	0.00068082	1.09947	up
Vigun09g179300.v1.1	Vigun09g179300	1361	927	1532	490	621	585	43.4298	30.0311	49.8294	15.9376	20.465	19.2322	4.62353e-08	9.02922e-06	-1.03665	down
Vigun09g195100.v1.1	Vigun09g195100	29	58	32	126	168	113	0.821815	1.46491	0.870456	3.17224	4.4288	2.75745	5.87695e-07	6.24926e-05	1.32939	up
Vigun09g195600.v1.1	Vigun09g195600	6682	3743	7656	2062	2804	2912	194.157	108.717	224.208	60.0433	81.4013	85.215	5.01376e-06	0.00035295	-1.01721	down
Vigun09g197200.v1.1	Vigun09g197200	1213	555	2680	196	293	240	65.2771	26.9673	139.703	9.65463	14.7315	11.3031	7.47177e-05	0.00304069	-1.21644	down
Vigun09g212300.v1.1	Vigun09g212300	1777	1149	2418	364	470	645	36.8533	24.388	50.5085	7.97976	9.91707	13.9507	5.51226e-10	2.60358e-07	-1.49264	down
Vigun09g225600.v1.1	Vigun09g225600	268	181	505	64	48	110	22.1667	16.9851	47.0545	5.41581	4.46631	10.4009	1.15102e-06	0.00011027	-1.40082	down
Vigun09g227500.v1.1	Vigun09g227500	2476	1533	2968	540	1309	448	120.427	78.0246	147.142	27.8289	67.5904	23.403	6.50096e-05	0.00270563	-1.11733	down
Vigun09g228800.v1.1	Vigun09g228800	148	221	77	362	482	348	1.8309	2.70667	0.947177	4.46525	6.47815	4.47798	7.55317e-05	0.0030498	1.05974	up
Vigun09g245200.v1.1	Vigun09g245200	34	38	36	103	70	148	4.31289	4.94358	5.18057	12.0206	7.41667	15.2132	9.93438e-06	0.000609863	1.17651	up
Vigun09g246000.v1.1	Vigun09g246000	23	18	23	2	5	4	3.10151	2.44496	3.12709	0.388537	0.753739	0.562699	0.000175227	0.00573084	-1.15249	down
Vigun09g246800.v1.1	Vigun09g246800	569	424	963	126	290	123	54.0672	39.6821	91.6054	11.9062	26.6841	11.3186	5.31295e-06	0.000364547	-1.28281	down
Vigun09g256500.v1.1	Vigun09g256500	33	33	34	103	146	72	0.832582	0.83156	0.855167	2.66143	3.57544	1.822	2.29526e-06	0.000188732	1.26057	up
Vigun09g256900.v1.1	Vigun09g256900	62	53	186	20	32	16	2.87173	2.51634	8.67965	0.988993	1.52815	0.773342	0.000193643	0.00616442	-1.13995	down
Vigun09g264700.v1.1	Vigun09g264700	197	243	160	583	420	411	10.2407	12.6628	8.45522	30.3482	22.073	21.4695	7.74182e-08	1.28882e-05	1.08758	up
Vigun09g264800.v1.1	Vigun09g264800	996	1166	1162	4505	2266	3008	34.3462	37.6161	39.2858	146.35	72.2299	94.7302	7.22544e-11	5.0603e-08	1.35456	up
Vigun09g266500.v1.1	Vigun09g266500	42	27	41	9	14	7	1.32046	0.821566	1.26454	0.283412	0.435905	0.212303	0.000221469	0.00673358	-1.10833	down
Vigun09g272000.v1.1	Vigun09g272000	41	36	39	17	10	9	5.77302	3.76397	3.17638	5.27364	0.481719	1.37705	0.000210709	0.00656832	-1.08372	down
Vigun10g003400.v1.1	Vigun10g003400	305	265	732	87	87	129	4.64795	4.08153	11.1387	1.362	1.3372	2.00161	1.42848e-07	2.05702e-05	-1.47139	down
Vigun10g006300.v1.1	Vigun10g006300	4331	2165	4600	1266	1352	1525	101.041	50.6665	107.138	29.7668	31.4618	35.5194	9.84245e-08	1.54961e-05	-1.18952	down
Vigun10g010800.v1.1	Vigun10g010800	3	4	2	24	32	39	0.094833	0.0978447	0.0702707	0.580234	0.738233	0.874912	1.41425e-07	2.05702e-05	1.61452	up
Vigun10g020300.v1.1	Vigun10g020300	3113	2237	3571	862	1450	1115	28.4681	22.4294	35.49	7.57985	15.547	11.3648	1.43621e-08	3.73968e-06	-1.18483	down
Vigun10g044600.v1.1	Vigun10g044600	283	219	134	889	360	492	7.11159	5.48878	3.40825	22.4929	9.01773	12.387	9.04282e-05	0.00352449	1.06449	up
Vigun10g051600.v1.1	Vigun10g051600	91	21	84	12	13	5	1.79588	0.429764	1.69245	0.258364	0.277541	0.113349	6.01456e-05	0.00253435	-1.23198	down
Vigun10g052600.v1.1	Vigun10g052600	108	111	132	1117	1620	490	1.76277	1.73131	2.07984	16.9392	24.3697	7.33846	2.55861e-17	8.66091e-14	2.31458	up
Vigun10g074400.v1.1	Vigun10g074400	123	117	50	635	232	629	4.78767	4.59631	1.96914	25.1974	9.05499	24.9064	6.58656e-08	1.11477e-05	1.56397	up
Vigun10g075300.v1.1	Vigun10g075300	164	107	234	45	47	77	4.11959	2.65425	5.86978	1.12921	1.17431	1.90658	2.16498e-05	0.00115107	-1.15084	down
Vigun10g083800.v1.1	Vigun10g083800	395	57	325	5	20	6	8.99359	1.33112	7.47256	0.132659	0.466806	0.149824	4.84844e-09	1.51495e-06	-1.79107	down
Vigun10g086400.v1.1	Vigun10g086400	700	745	1607	415	301	363	55.9259	59.3439	129.124	33.0797	23.9265	28.862	3.31805e-06	0.000252395	-1.17149	down
Vigun10g086700.v1.1	Vigun10g086700	401	456	1020	248	157	188	30.2944	34.2828	77.3826	18.6454	11.7654	14.0276	4.92952e-06	0.000350065	-1.22642	down
Vigun10g093800.v1.1	Vigun10g093800	15	33	28	93	75	73	1.41932	3.0333	2.59359	8.48552	6.63028	6.54944	7.15599e-06	0.000463222	1.21879	up
Vigun10g096200.v1.1	Vigun10g096200	221	132	392	47	39	70	11.1611	6.79734	20.0408	2.45918	2.04613	3.66824	1.02842e-07	1.60671e-05	-1.52081	down
Vigun10g096300.v1.1	Vigun10g096300	48	45	112	25	14	14	2.15897	2.0609	5.07062	1.16005	0.654422	0.64266	0.000174271	0.005718	-1.13302	down
Vigun10g107900.v1.1	Vigun10g107900	3004	2683	4773	1232	1819	1568	82.4344	73.302	142.299	33.5201	58.2139	50.9823	2.39664e-06	0.000193928	-1.00439	down
Vigun10g136500.v1.1	Vigun10g136500	415	238	354	93	111	119	12.1993	6.83863	9.9963	2.76598	3.03257	3.43612	2.0409e-10	1.29534e-07	-1.38753	down
Vigun10g149700.v1.1	Vigun10g149700	163	312	123	672	758	592	5.20426	9.7068	3.9367	21.1351	23.57	18.3383	8.44835e-08	1.36179e-05	1.36842	up
Vigun10g167900.v1.1	Vigun10g167900	42	49	142	12	23	14	7.10207	8.24108	23.4368	2.18385	3.87236	2.49655	0.000150353	0.00511519	-1.16169	down
Vigun10g169300.v1.1	Vigun10g169300	494	262	384	101	148	193	8.90319	4.60875	6.84834	1.79425	2.58907	3.36184	1.49533e-05	0.000858606	-1.07588	down
Vigun10g169700.v1.1	Vigun10g169700	1707	426	1300	55	74	60	30.9389	7.49224	23.1964	0.980773	1.30004	1.0455	5.1989e-22	3.51966e-18	-2.76063	down
Vigun10g178500.v1.1	Vigun10g178500	201	204	112	719	495	371	10.0202	9.94825	5.52024	35.4685	23.6048	17.8773	3.07548e-07	3.6743e-05	1.27986	up
Vigun10g184400.v1.1	Vigun10g184400	50	22	106	4	3	4	9.28224	4.2699	19.7856	0.822146	0.655538	0.920589	1.65705e-07	2.30511e-05	-1.60379	down
Vigun10g186100.v1.1	Vigun10g186100	232	92	182	52	76	63	12.7534	5.07991	9.9398	2.98176	4.16574	3.50813	0.000202429	0.00635446	-1.01387	down
Vigun11g024700.v1.1	Vigun11g024700	54	40	59	341	319	50	1.7999	1.34594	2.04745	10.3208	10.4275	1.64231	0.000180645	0.00585128	1.14858	up
Vigun11g032000.v1.1	Vigun11g032000	1986	3049	939	7231	7893	5779	172.723	261.689	81.7295	626.774	671.197	489.413	3.38935e-07	3.97906e-05	1.35654	up
Vigun11g047400.v1.1	Vigun11g047400	78	109	95	249	287	170	1.30269	1.58009	1.5393	3.64171	4.4342	2.64996	1.24379e-06	0.000116763	1.10975	up
Vigun11g055200.v1.1	Vigun11g055200	84	213	67	357	446	317	1.99161	4.67104	1.55486	7.74298	9.75123	6.81921	8.91779e-05	0.00349653	1.11497	up
Vigun11g066500.v1.1	Vigun11g066500	35	44	20	205	169	69	1.2812	1.62906	0.750108	7.66704	6.12584	2.53849	5.26623e-06	0.000363234	1.34986	up
Vigun11g083600.v1.1	Vigun11g083600	118	114	117	39	63	48	1.8674	1.70606	1.7956	0.592191	0.941715	0.702332	1.00942e-05	0.000617461	-1.00751	down
Vigun11g110300.v1.1	Vigun11g110300	405	256	454	88	177	170	43.5026	27.1308	48.8012	9.54713	18.648	17.8818	3.86208e-05	0.00181571	-1.04785	down
Vigun11g110500.v1.1	Vigun11g110500	278	179	430	41	78	109	114.361	73.9983	175.565	17.8096	30.1233	43.2187	3.10991e-06	0.000242001	-1.32912	down
Vigun11g114000.v1.1	Vigun11g114000	19	22	20	133	78	66	0.469744	0.513795	0.483585	3.13182	1.82281	1.52902	3.58017e-08	7.41972e-06	1.53587	up
Vigun11g135100.v1.1	Vigun11g135100	434	318	630	160	197	183	16.8913	12.0352	24.3683	6.12393	7.4277	6.83291	5.67913e-07	6.10282e-05	-1.12814	down
Vigun11g160800.v1.1	Vigun11g160800	91	93	134	31	28	41	1.92384	1.93442	2.81862	0.650545	0.591169	0.84575	1.94759e-07	2.67268e-05	-1.30532	down
Vigun11g170000.v1.1	Vigun11g170000	544	220	642	126	172	107	136.09	26.8357	122.813	6.94046	15.5677	7.34691	3.31041e-06	0.000252395	-1.28083	down
Vigun11g170200.v1.1	Vigun11g170200	2224	765	3245	87	339	143	216.129	74.5638	316.012	8.6345	32.2078	13.7761	6.58306e-05	0.00271752	-1.1958	down
Vigun11g170300.v1.1	Vigun11g170300	4	8	4	240	31	16	0.131874	0.258133	0.134825	7.56333	0.950377	0.506603	0.000180926	0.00585128	1.07689	up
Vigun11g172800.v1.1	Vigun11g172800	6101	3899	9402	1766	2692	2285	803.859	520.153	1212.31	244.324	343.853	301.642	4.78509e-07	5.33984e-05	-1.21977	down
Vigun11g174500.v1.1	Vigun11g174500	47	184	98	427	472	764	2.89004	10.6614	5.9577	24.8131	27.4165	43.3025	1.13892e-07	1.71345e-05	1.53885	up
Vigun11g186800.v1.1	Vigun11g186800	21	40	18	105	135	155	0.538351	0.984544	0.447078	2.60224	3.2875	3.74325	4.54591e-10	2.36737e-07	1.69189	up
Vigun11g188200.v1.1	Vigun11g188200	66	78	41	222	258	130	1.85046	2.22533	1.12777	6.44466	7.21181	3.75931	1.36779e-06	0.000124573	1.28868	up
Vigun11g202500.v1.1	Vigun11g202500	35	34	17	78	95	81	1.21839	1.28203	0.631419	2.95653	3.54772	3.08406	1.31057e-05	0.00077264	1.16573	up
Vigun11g212700.v1.1	Vigun11g212700	19	16	5	51	50	43	0.364929	0.296496	0.106474	0.947738	0.927717	0.801155	0.000255578	0.00747951	1.09928	up
