# Supplementary material for: Transcriptomic analysis of salt tolerance-associated genes and diversity analysis using indel markers in yardlong bean (Vigna unguiculata ssp. sesquipedialis)
Source: BMC Genom Data. 2021 Sep 16;22:34. doi: 10.1186/s12863-021-00989-w (PMC8447766; doi:10.1186/s12863-021-00989-w)
Supplement: Supplementary file 4 — Additional file 4: Supplementary Table S4. Significant DEGs exclusive to Suzi 41 and Sujiang 1419 during salt stress. [file 12863_2021_989_MOESM4_ESM.xlsx]

## Sheet: Sheet1
Supplementary Table S4 Significant DEGs exclusive to Suzi 41 during salt stress
Gene ID	Log2FC	p-value	FDR	FPKM in control	Count in 150 mM NaCl	FPKM in 150 mM NaCl	Differential expression	Annotation
Vigun02g152900	1.99764	1.44155e-20	1.46311e-16	1.2616	163.333	10.328	up	Hypothetical protein LR48_Vigan06g024200 [Vigna angularis]
Vigun10g012000	1.90658	5.58976e-17	2.83667e-13	1.27505	627	17.182	up	Hypothetical protein LR48_Vigan11g164500 [Vigna angularis]
Vigun10g011500	1.81657	2.55224e-17	1.72693e-13	1.33194	328.667	8.88424	up	Hypothetical protein LR48_Vigan11g164700 [Vigna angularis]
Vigun06g113200	1.63902	5.86317e-13	2.38033e-09	12.8449	2838.33	119.467	up	PREDICTED: pathogenesis-related protein PR-4-like [Vigna radiata var. radiata]
Vigun10g011900	1.6022	1.16362e-12	3.93671e-09	2.99031	779.333	20.9233	up	Hypothetical protein LR48_Vigan11g164700 [Vigna angularis]
Vigun06g141200	1.46837	5.72248e-11	1.29067e-07	1.18251	188	6.41549	up	Peroxidase 54
Vigun02g140100	1.46834	1.29076e-10	2.62011e-07	0.554727	167.667	4.81702	up	Salicylic acid-binding protein 2
Vigun09g052500	1.41646	5.46592e-10	8.53483e-07	14.2558	2113.33	121.19	up	Hypothetical protein PHAVU_009G211300g, partial [Phaseolus vulgaris]
Vigun01g008000	1.36586	1.88954e-09	2.55705e-06	0.450366	110	2.44402	up	Probable glucan 1,3-beta-glucosidase A
Vigun11g052100	1.36168	2.45032e-09	3.10869e-06	1.78239	550	13.7139	up	Probable aminotransferase TAT2
Vigun08g102200	1.27334	7.69037e-09	8.21615e-06	0.314718	279	5.54529	up	Hypothetical protein LR48_Vigan07g193100 [Vigna angularis]
Vigun09g052600	1.27205	9.4398e-12	2.73741e-08	221.407	9011	670.332	up	Hydroproline-rich protein, partial [Glycine max]
Vigun06g162600	1.23201	1.57783e-08	1.45584e-05	1.60819	365.333	6.26014	up	Hypothetical protein LR48_Vigan09g208700 [Vigna angularis]
Vigun02g178400	1.22226	1.47341e-08	1.42423e-05	0.0636763	97.3333	1.89891	up	1-aminocyclopropane-1-carboxylate synthase
Vigun07g215900	1.21486	8.1036e-08	5.30629e-05	1.06946	71.3333	8.40259	up	Hypothetical protein VIGAN_08091900 [Vigna angularis var. angularis]
Vigun07g247000	1.19495	4.23563e-08	3.18441e-05	0.102842	101.667	1.69846	up	Cysteine-rich receptor-like protein kinase 29
Vigun03g095800	1.18639	1.89707e-07	0.000113159	1.5349	218	7.1734	up	Glutathione transferase GST 23
Vigun10g011600	1.15681	1.95112e-07	0.000113159	3.96477	592	14.3984	up	Hypothetical protein LR48_Vigan11g164500 [Vigna angularis]
Vigun02g026100	1.13633	4.2731e-07	0.000192755	0.428441	194.667	3.42076	up	ABC transporter G family member 21
Vigun08g054400	1.11729	9.88133e-07	0.000409349	14.7164	749	67.5958	up	14 kDa proline-rich protein DC2.15
Vigun04g107600	1.11279	6.57387e-09	7.7916e-06	3.6654	447	9.78485	up	Cytochrome P450 81E8
Vigun09g085100	1.1042	2.60741e-07	0.000143048	2.18128	163.333	6.87278	up	PREDICTED: uncharacterized protein LOC106761581 [Vigna radiata var. radiata]
Vigun03g443100	1.09793	4.03203e-07	0.000186014	3.60546	558.667	11.3099	up	Hypothetical protein LR48_Vigan01g322900 [Vigna angularis]
Vigun02g174400	1.0843	1.75425e-06	0.000647444	36.4946	3356.33	149.102	up	Osmotin-like protein OSM34
Vigun07g236800	1.07972	1.3429e-07	8.26045e-05	4.32026	503.667	12.055	up	Homocysteine S-methyltransferase 3
Vigun01g071800	1.06989	3.41163e-07	0.000173132	2.4499	247	6.94966	up	Probable WRKY transcription factor 75
Vigun07g178200	1.04248	4.7083e-06	0.00143082	1.20093	166.333	4.78346	up	Ethylene-responsive transcription factor 1B
Vigun09g278000	1.02439	1.7404e-06	0.000647444	38.2498	6030	113.718	up	Endochitinase OS=Phaseolus vulgaris PE=1 SV=1
Vigun06g132000	1.021	4.72264e-06	0.00143082	1.45157	309	10.0327	up	Desiccation-related protein PCC13-62
Vigun11g159900	1.01215	8.59346e-06	0.00226544	0.315753	85	1.49103	up	Hypothetical protein LR48_Vigan238s006900 [Vigna angularis]
Vigun06g063700	1.00457	2.57741e-07	0.000143048	2.03807	338.333	4.59292	up	PREDICTED: leucine-rich repeat extensin-like protein 3 [Vigna radiata var. radiata]
Vigun03g388100	1.00038	7.9292e-06	0.00214606	0.875521	110.667	2.72894	up	Transcription factor bHLH35
Vigun06g228300	-1.0244	1.41747e-06	0.00056418	13.5026	42	0.871503	down	WAT1-related protein At1g68170
Vigun05g219700	-1.16513	2.94678e-07	0.000157412	10.82	36.6667	1.61288	down	Hypothetical protein LR48_Vigan05g152900 [Vigna angularis]

## Sheet: Sheet2
Supplementary Table S4 Significant DEGs exclusive to Sujiang 1419 during salt stress
Gene ID	Log2FC	p-value	FDR	FPKM in control	Count in 150 mM NaCl	FPKM in 150 mM NaCl	Differential expression	Annotation
Vigun10g052600	2.31458	2.55861e-17	8.66091e-14	1.85797	1075.67	16.2158	up	Delta-1-pyrroline-5-carboxylate synthase
Vigun07g057300	2.11362	3.84935e-13	6.01387e-10	0.353409	100.667	3.23426	up	Myb-related protein 305
Vigun01g190500	1.83818	2.1062e-09	7.77764e-07	0.467619	44	6.8047	up	Translocator protein homolog
Vigun01g052600	1.78953	6.70408e-10	2.96e-07	2.13705	593	14.8455	up	9-cis-epoxycarotenoid dioxygenase NCED1, chloroplastic
Vigun05g197200	1.78411	3.50652e-10	1.97826e-07	3.53789	694	21.9569	up	NAC domain-containing protein 19
Vigun03g001200	1.74502	9.03698e-09	2.51426e-06	0.361457	119.667	3.21804	up	Monoglyceride lipase
Vigun03g250900	1.72239	6.50651e-10	2.9366e-07	1.14518	235.667	5.91482	up	--
Vigun08g046200	1.70576	4.8388e-09	1.51495e-06	0.282516	61.3333	1.6226	up	Probably inactive leucine-rich repeat receptor-like protein kinase At2g25790
Vigun09g094500	1.7024	1.71523e-08	4.19715e-06	3.00318e-05	29.3333	1.0959	up	Elongation factor Tu, chloroplastic
Vigun11g186800	1.69189	4.54591e-10	2.36737e-07	0.656657	131.667	3.211	up	Probable BOI-related E3 ubiquitin-protein ligase 3
Vigun07g182700	1.68849	3.16505e-08	6.69607e-06	0.286238	62.6667	2.57028	up	Myb-related protein 305
Vigun04g108000	1.64774	1.59101e-17	6.46268e-14	8.41669	956.667	30.3988	up	Cytochrome P450 81E8
Vigun10g010800	1.61452	1.41425e-07	2.05702e-05	0.0876495	31.6667	0.731127	up	Patatin-like protein 2
Vigun07g137500	1.58062	6.18062e-13	8.54314e-10	15.8102	1472.67	57.7582	up	Galactinol synthase 2
Vigun10g074400	1.56397	6.58656e-08	1.11477e-05	3.78437	498.667	19.7196	up	Probable aquaporin PIP1-4
Vigun03g306400	1.54651	2.96475e-07	3.58417e-05	0.0903763	54	2.62625	up	21 kDa protein
Vigun04g149300	1.54534	8.84221e-09	2.49424e-06	6.31602	556	27.0396	up	Beta-carotene hydroxylase 2, chloroplastic (Fragment)
Vigun11g174500	1.53885	1.13892e-07	1.71345e-05	6.50305	554.333	31.844	up	Organ-specific protein S2
Vigun11g114000	1.53587	3.58017e-08	7.41972e-06	0.489041	92.3333	2.16122	up	Tricyclene synthase EBOS, chloroplastic
Vigun01g193500	1.52118	6.19595e-08	1.07916e-05	0.453534	62.6667	2.01994	up	Probable pectinesterase/pectinesterase inhibitor 7
Vigun08g131500	1.51392	1.5881e-11	1.69759e-08	8.93611	891.667	30.6682	up	Trans-resveratrol di-O-methyltransferase
Vigun01g124200	1.4917	1.19846e-06	0.000113741	0.248316	37.3333	2.46294	up	18 kDa seed maturation protein
Vigun01g142500	1.46056	4.34978e-09	1.44434e-06	3.49044	211.667	12.8632	up	Ethylene-responsive transcription factor 15
Vigun05g255500	1.45095	2.00826e-08	4.74277e-06	48.1169	3187.33	179.402	up	Aquaporin TIP1-3
Vigun09g044600	1.45008	1.69553e-07	2.3426e-05	4.22108	142	17.0196	up	Guanine deaminase
Vigun05g088400	1.44363	4.55919e-09	1.4698e-06	2.27509	229.667	7.52567	up	Adenine/guanine permease AZG1
Vigun04g159500	1.43905	2.10962e-07	2.80042e-05	1.37085	107	5.46776	up	CEN-like protein 1
Vigun09g173200	1.43329	1.10612e-07	1.68555e-05	3.7569	250	14.2189	up	Heavy metal-associated isoprenylated plant protein 26
Vigun03g083700	1.42066	1.34525e-09	5.25425e-07	5.25595	228.667	17.0434	up	CASP-like protein 1B1
Vigun06g090700	1.41866	2.95357e-11	2.83981e-08	7.07233	821.333	21.8173	up	Cytochrome P450 714C2
Vigun05g286300	1.39586	1.26713e-06	0.000118052	1.19453	104	5.09858	up	Transcription repressor OFP14
Vigun03g127700	1.39577	1.25321e-10	8.48423e-08	26.6749	425.667	83.8805	up	--
Vigun08g131000	1.39128	2.75589e-07	3.43079e-05	12.6338	387	48.3052	up	Wound-induced protein 1
Vigun06g219400	1.37824	5.17525e-07	5.68159e-05	6.83386	100.333	25.4842	up	--
Vigun07g189000	1.37348	1.83836e-06	0.000159743	0.887995	102.333	3.11105	up	Monocopper oxidase-like protein SKU5
Vigun09g008200	1.37297	1.20895e-08	3.23601e-06	3.29747	213	11.1621	up	--
Vigun05g100700	1.37194	6.40128e-06	0.000420745	0.112736	47.3333	1.37081	up	Leucoanthocyanidin dioxygenase
Vigun10g149700	1.36842	8.44835e-08	1.36179e-05	6.28259	674	21.0145	up	Homeobox-leucine zipper protein ATHB-7
Vigun09g104200	1.36354	3.94315e-09	1.35738e-06	1.28192	132.333	3.95605	up	Palmitoyl-acyl carrier protein thioesterase, chloroplastic
Vigun04g083400	1.35794	6.98123e-07	7.3087e-05	0.590823	111	2.17906	up	--
Vigun11g032000	1.35654	3.38935e-07	3.97906e-05	172.047	6967.67	595.795	up	MLP-like protein 31
Vigun09g264800	1.35456	7.22544e-11	5.0603e-08	37.0827	3259.67	104.437	up	Organ-specific protein S2
Vigun11g066500	1.34986	5.26623e-06	0.000363234	1.22012	147.667	5.44379	up	NAC domain-containing protein 72
Vigun08g104000	1.33856	1.28784e-06	0.000118891	0.646264	84.3333	2.34299	up	Probable polyamine transporter At3g13620
Vigun09g195100	1.32939	5.87695e-07	6.24926e-05	1.05239	135.667	3.45283	up	--
Vigun07g117500	1.32652	1.4076e-08	3.71276e-06	8.12043	529	24.4584	up	Nuclear transcription factor Y subunit B-5
Vigun03g184100	1.3255	4.04295e-06	0.000293258	2.80169	59.3333	10.5988	up	Peroxidase 10
Vigun01g050400	1.32536	9.44976e-08	1.49941e-05	2.96131	147.667	9.18431	up	Glutathione S-transferase U25
Vigun07g080600	1.31351	8.04497e-10	3.47645e-07	15.7784	1053	45.4976	up	Peroxidase 21
Vigun08g118300	1.31312	4.66827e-08	9.02976e-06	10.2417	852.333	33.5141	up	Cytochrome P450 86A1
Vigun08g081100	1.30673	1.50107e-06	0.000134897	1.71023	218.667	6.09393	up	Probable protein phosphatase 2C 51
Vigun06g169800	1.28919	3.4913e-08	7.31013e-06	3.77118	651	10.9447	up	Beta-amyrin synthase
Vigun11g188200	1.28868	1.36779e-06	0.000124573	1.73452	203.333	5.80526	up	--
Vigun05g281400	1.2885	1.8289e-15	4.12721e-12	10.4395	358	28.6181	up	--
Vigun10g178500	1.27986	3.07548e-07	3.6743e-05	8.49623	528.333	25.6502	up	Stem 28 kDa glycoprotein
Vigun02g181500	1.27205	5.09628e-06	0.000353261	1.36895	59.3333	4.67045	up	--
Vigun06g128600	1.27201	4.4091e-09	1.44434e-06	8.67366	522	24.4253	up	Nicotianamine synthase
Vigun05g241500	1.2685	3.06831e-06	0.000239682	5.41422	443	17.6578	up	GDSL esterase/lipase At5g22810
Vigun04g001700	1.26621	2.28843e-06	0.000188732	4.42372	858.667	13.9246	up	Sodium transporter HKT1
Vigun09g256500	1.26057	2.29526e-06	0.000188732	0.83977	107	2.68629	up	Probable nucleoredoxin 2
Vigun08g132400	1.25831	2.95016e-05	0.00145432	2.00288	187	8.55357	up	Cationic peroxidase 1
Vigun03g272000	1.25249	1.49438e-08	3.79386e-06	4.55372	424	12.465	up	GDSL esterase/lipase At2g23540
Vigun04g152000	1.25162	6.03864e-06	0.000406109	1.2003	105.333	3.84683	up	Short-chain dehydrogenase TIC 32, chloroplastic
Vigun06g073100	1.24819	1.14804e-09	4.5719e-07	8.99381	936.667	25.3215	up	Cytochrome P450 86A1
Vigun02g035300	1.24723	5.99229e-08	1.05829e-05	28.2873	2368.67	78.7046	up	Probable mannitol dehydrogenase
Vigun04g072800	1.24496	2.44704e-08	5.34401e-06	1.26614	146	3.49109	up	Proline dehydrogenase 2, mitochondrial
Vigun03g190600	1.24441	1.62837e-05	0.000911172	1.7598	102.333	6.3529	up	Uncharacterized protein At4g06744
Vigun05g043700	1.24224	1.2496e-05	0.000746455	1.64607	206.667	5.58245	up	O-acyltransferase WSD1
Vigun07g128100	1.24215	1.42257e-05	0.000823144	0.333525	45.3333	1.14093	up	Probable pectinesterase 53
Vigun05g035100	1.24075	7.90313e-07	8.02563e-05	4.12646	448.667	11.9863	up	UDP-glycosyltransferase 83A1
Vigun07g108300	1.23859	1.84063e-05	0.000996887	3.00119	110.333	10.7952	up	Non-specific lipid-transfer protein-like protein At2g13820
Vigun03g252300	1.23564	1.49654e-05	0.000858606	0.507384	53	1.69341	up	--
Vigun07g245800	1.23548	9.06652e-07	9.08108e-05	0.735669	94	2.13688	up	Cysteine-rich receptor-like protein kinase 25
Vigun02g010900	1.23514	2.38702e-09	8.65721e-07	3.57651	527.333	9.45704	up	Long chain acyl-CoA synthetase 2
Trans_newGene_554	1.23278	1.69658e-05	0.000936344	4.07863	95.3333	13.6625	up	Tyrosine-sulfated glycopeptide receptor 1
Vigun05g043600	1.22996	3.99797e-06	0.000292444	0.743254	81.3333	2.24953	up	O-acyltransferase WSD1
Vigun08g150200	1.22756	5.12704e-08	9.35381e-06	4.60869	389.667	13.1808	up	Glycerol-3-phosphate acyltransferase 5
Vigun03g144300	1.22422	3.07611e-11	2.83981e-08	11.8907	1096	29.954	up	--
Vigun05g237900	1.21817	5.72177e-05	0.00245066	0.863415	148	3.65503	up	Fatty acyl-CoA reductase 3
Vigun02g196300	1.21557	4.46761e-07	5.04095e-05	6.75412	514.667	19.2608	up	Sugar transport protein 13
Vigun01g153500	1.21548	8.48309e-10	3.56592e-07	29.8743	952	76.3585	up	--
Vigun03g408300	1.21201	4.2935e-11	3.60305e-08	4.19225	1112	10.2754	up	Pleiotropic drug resistance protein 3
Vigun03g350200	1.21125	4.02868e-06	0.000293258	0.733365	225.333	2.18138	up	ABC transporter G family member 32
Vigun02g013000	1.20988	4.04605e-05	0.00188044	0.397311	75.3333	6.1504	up	--
Vigun04g188100	1.20821	2.20738e-06	0.000182987	15.1892	1035	43.7496	up	2-methylene-furan-3-one reductase
Vigun03g411200	1.20096	1.35548e-11	1.52944e-08	5.49059	210	13.5375	up	Cell wall / vacuolar inhibitor of fructosidase 1
Vigun09g120300	1.19998	1.87066e-08	4.46977e-06	2.90448	331	7.51181	up	Fatty acid amide hydrolase
Vigun03g360900	1.19902	1.40785e-07	2.05702e-05	4.13105	277.667	11.241	up	Heptahelical transmembrane protein 1
Vigun04g151300	1.19726	2.76974e-06	0.00021974	1.67049	189.667	4.78358	up	Putative transporter arsB
Vigun03g146700	1.19694	7.54347e-05	0.0030498	0.282031	35.3333	1.08355	up	--
Vigun05g032800	1.19357	8.56991e-08	1.37051e-05	4.50765	396.333	12.025	up	Agmatine coumaroyltransferase
Vigun09g003600	1.18615	3.30178e-05	0.00158982	0.249774	43.6667	0.836937	up	B3 domain-containing transcription factor NGA1
Vigun03g017300	1.18391	4.37646e-05	0.00197826	0.545943	58.6667	1.78758	up	Protein CUP-SHAPED COTYLEDON 2
Vigun05g060300	1.18267	3.63469e-06	0.000272833	1.92303	91.6667	5.50953	up	Probable WRKY transcription factor 24
Trans_newGene_1542	1.17705	5.04724e-05	0.00222363	0.414516	39.3333	1.32319	up	--
Vigun09g245200	1.17651	9.93438e-06	0.000609863	4.81235	107	11.5502	up	--
Vigun03g406700	1.17319	1.40168e-07	2.05702e-05	5.76015	1616.67	14.9147	up	ABC transporter B family member 11
Vigun06g103200	1.17129	0.000119511	0.00433438	0.846603	105.667	3.54526	up	Glucose and ribitol dehydrogenase
Vigun05g162700	1.1706	1.11208e-07	1.68555e-05	2.89118	138.333	7.47276	up	Putative expansin-B2
Vigun01g136100	1.16908	1.11074e-07	1.68555e-05	8.38036	252	21.645	up	--
Vigun07g226900	1.16829	3.67355e-05	0.00173511	0.0108989	21	0.452452	up	Low-temperature-induced 65 kDa protein
Vigun04g188200	1.16779	2.57873e-07	3.26122e-05	6.53965	467	16.7234	up	2-methylene-furan-3-one reductase
Vigun11g202500	1.16573	1.31057e-05	0.00077264	1.04395	84.6667	3.1961	up	Phospholipase A1-Igamma3, chloroplastic
Vigun03g403900	1.16548	6.72627e-06	0.000439262	1.22556	188	3.51502	up	Cation/H(+) antiporter 19
Vigun08g023400	1.16479	1.54683e-05	0.000877543	15.075	405.667	43.9189	up	--
Vigun04g020200	1.16393	0.000133703	0.00468193	0.254434	50.6667	1.07987	up	Cytochrome P450 CYP736A12
Vigun03g411300	1.15827	0.000126877	0.00450362	3.43398	222.667	13.4879	up	Cell wall / vacuolar inhibitor of fructosidase 1
Vigun04g187400	1.15241	2.32146e-05	0.00120894	2.37171	187	7.16794	up	Formate dehydrogenase 1, mitochondrial
Vigun11g024700	1.14858	0.000180645	0.00585128	1.7311	236.667	7.46353	up	Putative 12-oxophytodienoate reductase 11
Vigun07g163900	1.13907	1.62853e-05	0.000911172	2.07881	218.667	6.0385	up	2-hydroxymuconate semialdehyde hydrolase
Vigun06g149200	1.13823	2.68774e-07	3.36963e-05	6.09877	477.667	14.7974	up	Putative wall-associated receptor kinase-like 11
Vigun09g103800	1.13734	6.2071e-05	0.00260741	4.02964	381.667	12.546	up	Omega-hydroxypalmitate O-feruloyl transferase
Vigun06g195200	1.13385	8.75946e-05	0.00345446	2.7897	163.333	8.32271	up	GDSL esterase/lipase At5g45960
Vigun03g162400	1.13279	3.06631e-10	1.77934e-07	22.3426	892	52.8903	up	--
Vigun09g046900	1.12798	2.83484e-07	3.48943e-05	7.74002	257.667	19.0689	up	CASP-like protein 1B1
Vigun02g173200	1.1272	7.85753e-06	0.000503427	0.677521	109.667	1.79929	up	Protein DETOXIFICATION 49
Vigun05g176900	1.12593	0.000195656	0.0061933	0.636112	64	2.3399	up	Protein SRG1
Vigun06g219900	1.12301	8.66625e-12	1.03536e-08	101.593	1611.33	238.712	up	--
Vigun07g184900	1.1169	5.13338e-08	9.35381e-06	24.302	1008.33	57.551	up	Glutathione transferase GST 23
Vigun06g088400	1.11618	0.000101922	0.0038122	0.164799	63	3.35387	up	Probable glutathione S-transferase parA
Vigun11g055200	1.11497	8.91779e-05	0.00349653	2.73917	373.333	8.10447	up	11-oxo-beta-amyrin 30-oxidase
Vigun03g347700	1.11487	2.33861e-06	0.000190174	2.95605	212.667	7.42038	up	--
Vigun06g229000	1.11477	3.5732e-06	0.000269783	4.68627	252.667	12.5898	up	Vinorine synthase
Vigun02g163600	1.11206	1.40105e-13	2.37128e-10	9.55157	552	21.3739	up	1-aminocyclopropane-1-carboxylate oxidase
Vigun11g047400	1.10975	1.24379e-06	0.000116763	1.47403	235.333	3.57529	up	Receptor-like protein kinase
Vigun07g285400	1.10836	0.000117912	0.00429174	1.58085	87.6667	4.93117	up	Zinc finger protein ZAT11
Vigun04g067600	1.10456	0.000312634	0.00880666	0.561751	205.333	2.37572	up	Putative calcium-transporting ATPase 13, plasma membrane-type
Vigun07g107500	1.10407	0.000257319	0.00750756	1.47651	278.667	5.62721	up	Sulfate transporter 3.1
Vigun02g148900	1.10077	0.000109843	0.00405358	0.716044	75	2.17243	up	Probable protein phosphatase 2C 63
Vigun01g117900	1.1007	2.3928e-05	0.00124291	1.2708	56	3.34713	up	--
Vigun03g135700	1.10059	2.61919e-05	0.00132989	5.34539	186.333	14.1565	up	Vacuolar iron transporter homolog 3
Vigun05g073100	1.0995	0.000153291	0.00516308	0.384257	58.3333	1.12512	up	SPX domain-containing membrane protein At4g22990
Vigun09g176700	1.09947	1.12632e-05	0.00068082	3.03687	182.333	7.8721	up	Transcription factor MYB39
Vigun11g212700	1.09928	0.000255578	0.00747951	0.255966	48	0.892203	up	Cytokinin dehydrogenase 6
Vigun03g275700	1.09751	0.000336023	0.00934882	2.9135	88	12.033	up	--
Vigun09g174700	1.09727	7.97055e-08	1.3055e-05	8.05648	900.667	18.7208	up	Uncharacterized WD repeat-containing protein C2A9.03
Vigun02g032700	1.09634	6.9756e-05	0.00285634	1.25111	133.667	3.59233	up	3-ketoacyl-CoA synthase 6
Vigun02g009000	1.08856	6.21362e-05	0.00260741	2.29313	260.667	6.16785	up	Type IV inositol polyphosphate 5-phosphatase 9
Vigun06g222700	1.08802	6.77317e-06	0.000440907	3.58054	284	9.06426	up	7-deoxyloganetin glucosyltransferase
Vigun09g264700	1.08758	7.74182e-08	1.28882e-05	10.4529	471.333	24.6303	up	BURP domain protein USPL1
Vigun01g006600	1.08557	9.15626e-06	0.000575739	1.50749	142	3.58019	up	Protein AIG1
Vigun06g222600	1.08545	1.38731e-05	0.000807345	9.45145	871.667	24.2554	up	7-deoxyloganetin glucosyltransferase
Vigun07g252100	1.08378	0.000198692	0.00627167	0.216316	47.3333	0.676063	up	Probable beta-D-xylosidase 5
Vigun04g187300	1.07709	1.74273e-06	0.00015389	8.76567	677.333	21.0426	up	Formate dehydrogenase 1, mitochondrial
Vigun11g170300	1.07689	0.000180926	0.00585128	0.174944	95.6667	3.00677	up	Myosin heavy chain kinase B
Vigun03g336600	1.07465	1.31871e-06	0.00012119	8.57387	636.333	20.1453	up	GDSL esterase/lipase At1g74460
Vigun07g185600	1.07312	4.90308e-05	0.00217903	4.04861	121.333	10.5856	up	Blue copper protein
Vigun10g044600	1.06449	9.04282e-05	0.00352449	5.3362	580.333	14.6326	up	Cytochrome P450 82C4
Vigun09g228800	1.05974	7.55317e-05	0.0030498	1.82825	397.333	5.14046	up	AP2-like ethylene-responsive transcription factor AIL1
Vigun05g001100	1.05717	0.000344015	0.00949313	1.45264	79.6667	4.56011	up	Bidirectional sugar transporter N3
Trans_newGene_69	1.05394	0.000198865	0.00627167	1.76138	122.667	5.13007	up	Probable carboxylesterase 15
Vigun01g073200	1.0535	2.34089e-06	0.000190174	6.71377	579.667	15.7484	up	Omega-hydroxypalmitate O-feruloyl transferase
Vigun03g249800	1.05332	1.57455e-08	3.94804e-06	2.95487	480.333	6.53145	up	Syntaxin-binding protein 5
Vigun05g255600	1.05107	6.65741e-06	0.000436168	17.5809	2078.33	41.5522	up	Transcription factor MYB48
Vigun05g268900	1.04557	0.000141781	0.00489723	2.45455	62.6667	6.6319	up	--
Vigun01g125500	1.04128	5.71981e-05	0.00245066	16.8533	869.333	43.2151	up	Peroxidase 53
Vigun02g050900	1.03452	6.26867e-06	0.000414713	2.66313	305.667	6.08202	up	Peroxidase 11
Vigun03g020000	1.03343	1.4382e-07	2.05702e-05	65.5513	6043.33	146.406	up	Aldehyde dehydrogenase family 2 member C4
Vigun04g062800	1.03306	9.68805e-06	0.000603572	2.00913	156	4.75016	up	Malonyl-CoA:anthocyanidin 5-O-glucoside-6''-O-malonyltransferase
Vigun08g034500	1.03304	3.88357e-05	0.0018216	4.95964	338	12.0889	up	Homeobox-leucine zipper protein HOX19
Vigun09g162900	1.02374	7.00765e-05	0.00286369	24.2475	2470	60.1722	up	Metal transporter Nramp5
Vigun01g047000	1.02272	2.07872e-08	4.77723e-06	64.9485	1486.33	141.768	up	--
Vigun08g128200	1.01951	0.000112449	0.00412992	0.992863	63.6667	2.43067	up	AP2-like ethylene-responsive transcription factor At1g16060
Vigun05g112700	1.01863	7.16158e-06	0.000463222	11.291	1246.67	25.8375	up	Protein NRT1/ PTR FAMILY 5.6
Vigun02g065600	1.0168	4.78547e-05	0.00213611	14.7585	943.667	35.9345	up	Homeobox-leucine zipper protein HAT5
Vigun04g162700	1.0133	2.20456e-05	0.00116905	5.56508	174.667	13.2392	up	--
Vigun07g152700	1.01278	8.60316e-10	3.56592e-07	12.4997	814	28.0142	up	Benzyl alcohol O-benzoyltransferase
Vigun03g284300	1.01245	0.000213253	0.00658879	7.4214	148.667	19.2959	up	--
Vigun04g133700	1.01197	2.84298e-05	0.00141176	1.10895	119.333	2.17438	up	LRR receptor-like serine/threonine-protein kinase GSO1
Vigun07g210500	1.00552	0.00021468	0.00660614	2.13051	191.667	5.61117	up	Geraniol 8-hydroxylase
Vigun01g193900	-1.00241	0.000247689	0.00733318	112.837	2315	42.1132	down	Sucrose synthase 2
Vigun10g107900	-1.00439	2.39664e-06	0.000193928	99.345	1539.67	47.5721	down	Pectinesterase 2
Vigun11g083600	-1.00751	1.00942e-05	0.000617461	1.78969	50	0.745413	down	TMV resistance protein N
Vigun07g010200	-1.00959	4.56606e-06	0.000326537	21.0312	703.333	9.02917	down	Ethylene receptor 2
Vigun04g047600	-1.01191	1.04887e-05	0.000635899	66.4342	733.333	27.0981	down	Probable prolyl 4-hydroxylase 7
Vigun05g181300	-1.01374	1.96116e-07	2.67324e-05	23.8536	218.667	10.5976	down	--
Vigun10g186100	-1.01387	0.000202429	0.00635446	9.2577	63.6667	3.55188	down	Auxin-induced protein 22A
Vigun07g061600	-1.01426	9.77534e-06	0.000607147	57.6559	602	23.9475	down	Glycinol 4-dimethylallyltransferase
Vigun06g005300	-1.01585	2.21793e-07	2.9062e-05	923.838	7057.67	412.092	down	36.4 kDa proline-rich protein
Vigun03g305200	-1.01602	4.36713e-05	0.00197826	9.0629	147.333	3.86058	down	Protein NRT1/ PTR FAMILY 6.3
Vigun09g195600	-1.01721	5.01376e-06	0.00035295	175.694	2592.67	75.5532	down	Aspartate aminotransferase 1
Vigun03g381300	-1.0179	2.54676e-05	0.00129636	8.53992	87	3.56493	down	Probable xyloglucan endotransglucosylase/hydrolase protein 23
Vigun05g012900	-1.02016	3.88225e-06	0.000289884	47.4432	231.667	20.2178	down	CASP-like protein 4D1
Vigun02g173400	-1.02175	3.97623e-06	0.000292444	2.12348	47.3333	0.827367	down	Protein HAPLESS 2
Vigun03g122100	-1.02648	0.000126445	0.00450362	5.93428	63.6667	2.89612	down	--
Vigun05g114300	-1.02867	1.14886e-05	0.000692382	322.176	1533.33	133.977	down	--
Vigun05g219500	-1.03229	1.58594e-06	0.000141896	49.1858	320.333	20.9462	down	--
Vigun03g188400	-1.03413	6.46733e-07	6.84122e-05	6.75467	85.6667	3.07057	down	PI-PLC X domain-containing protein At5g67130
Vigun03g073300	-1.03422	0.000104074	0.00388045	9.10787	127.667	3.50717	down	L-ascorbate oxidase
Vigun09g179300	-1.03665	4.62353e-08	9.02922e-06	41.0968	565.333	18.5449	down	Transcription factor bHLH94
Vigun07g120900	-1.04251	5.09432e-06	0.000353261	451.908	2648	195.056	down	Indole-3-acetic acid-induced protein ARG2
Vigun03g074700	-1.04766	1.8159e-06	0.00015897	79.7815	1101.67	33.472	down	Probable trehalose-phosphate phosphatase J
Vigun11g110300	-1.04785	3.86208e-05	0.00181571	39.8115	145	15.359	down	--
Vigun05g099900	-1.049	0.000167508	0.00554988	4.36016	53.6667	1.16784	down	Transcription factor HBP-1b(c38)
Vigun08g033900	-1.0494	1.76835e-05	0.000968064	95.6852	1526.67	39.1322	down	Squalene monooxygenase
Vigun01g193600	-1.05518	2.91025e-06	0.000228213	18.866	283.333	7.88319	down	Probable pectinesterase/pectinesterase inhibitor 7
Vigun08g128400	-1.05681	2.73321e-05	0.00136728	4.56944	65.6667	1.79419	down	Protein ASPARTIC PROTEASE IN GUARD CELL 2
Vigun09g123700	-1.06533	0.000139205	0.0048412	44.9933	38.6667	1.22883	down	Alcohol dehydrogenase
Vigun07g112200	-1.06975	0.000194831	0.00619251	7.36553	38	2.52097	down	Adenylate isopentenyltransferase 3, chloroplastic
Vigun07g168600	-1.07165	5.09706e-07	5.62616e-05	10.8029	96.6667	4.54083	down	--
Vigun10g169300	-1.07588	1.49533e-05	0.000858606	6.78676	147.333	2.58172	down	Seed linoleate 9S-lipoxygenase
Vigun08g014400	-1.07909	0.000267896	0.00775068	21.8957	183.333	6.41913	down	F-box protein PP2-B10
Vigun08g028600	-1.08012	0.000155165	0.00520032	9.52249	38.3333	3.17383	down	Snakin-1
Vigun02g070900	-1.08179	0.000146023	0.00500122	11.6941	58.6667	3.98439	down	Metalloendoproteinase 5-MMP
Vigun09g272000	-1.08372	0.000210709	0.00656832	4.23779	12	2.37747	down	Auxin-responsive protein SAUR21
Vigun03g156400	-1.08742	0.000347619	0.00954073	3.97898	24.6667	0.609721	down	Glutamate decarboxylase 1
Vigun06g144600	-1.08795	0.00023616	0.00709529	2.89976	62	0.849713	down	Probable leucine-rich repeat receptor-like protein kinase At5g49770
Vigun09g086300	-1.09164	0.000155	0.00520032	19.1953	27	1.15818	down	Probable inactive poly [ADP-ribose] polymerase SRO2
Vigun05g106100	-1.09459	5.15818e-08	9.35381e-06	12.1766	365	4.92927	down	LRR receptor-like serine/threonine-protein kinase GSO1
Vigun02g082300	-1.09697	1.31246e-05	0.00077264	12.8644	163.667	4.95452	down	Protein DETOXIFICATION 27
Vigun04g102800	-1.10007	0.00034069	0.00943986	59.2334	267	12.0889	down	LOB domain-containing protein 41
Vigun04g074500	-1.1032	1.50726e-07	2.12587e-05	6.93277	106	2.83591	down	Probable endo-1,3(4)-beta-glucanase ARB_01444
Vigun09g266500	-1.10833	0.000221469	0.00673358	1.13552	10	0.31054	down	--
Vigun03g304800	-1.10995	9.47238e-07	9.33903e-05	4518.45	11742	1840.25	down	14 kDa proline-rich protein DC2.15
Vigun09g227500	-1.11733	6.50096e-05	0.00270563	115.198	765.667	39.6074	down	Zinc finger CCCH domain-containing protein 23
Vigun03g047700	-1.12746	0.000147559	0.00504534	8.61726	7	0.839038	down	Protein P21
Vigun11g135100	-1.12814	5.67913e-07	6.10282e-05	17.7649	180	6.79484	down	E3 ubiquitin-protein ligase MIEL1
Vigun03g433500	-1.12829	1.67364e-08	4.14532e-06	852.917	5268.33	353.271	down	Stem-specific protein TSJT1
Vigun10g096300	-1.13302	0.000174271	0.005718	3.09683	17.6667	0.819044	down	Cationic peroxidase 1
Vigun07g161100	-1.13629	0.000120835	0.00436682	9.64041	65	2.9154	down	F-box protein PP2-B10
Vigun06g203400	-1.13824	4.30322e-09	1.44434e-06	84.7408	825	35.4489	down	Stem-specific protein TSJT1
Vigun09g256900	-1.13995	0.000193643	0.00616442	4.68924	22.6667	1.09683	down	Uncharacterized protein At1g76070
Vigun07g204400	-1.14317	5.61049e-06	0.000382379	3.25381	55.3333	1.16912	down	Protein IQ-DOMAIN 1
Vigun10g075300	-1.15084	2.16498e-05	0.00115107	4.21454	56.3333	1.40337	down	Protein NRT1/ PTR FAMILY 5.4
Vigun09g049400	-1.1513	7.06761e-07	7.36119e-05	49.2502	803.333	17.3395	down	Endoplasmic reticulum oxidoreductin-1
Vigun09g246000	-1.15249	0.000175227	0.00573084	2.89119	3.66667	0.568325	down	Protein RADIALIS-like 6
Vigun07g192400	-1.15574	0.00016202	0.00539448	84.5263	739	17.8339	down	Pyruvate kinase 1, cytosolic
Vigun07g130000	-1.16006	0.000124924	0.00446693	12.6636	113.667	3.06174	down	Protein RADIALIS-like 3
Vigun07g251800	-1.1605	2.93594e-07	3.5706e-05	2.7969	44.6667	1.06619	down	Endo-1,4-beta-xylanase C
Vigun10g167900	-1.16169	0.000150353	0.00511519	12.9267	16.3333	2.85092	down	--
Vigun01g094200	-1.16373	5.36532e-10	2.59452e-07	106.835	926.667	44.7903	down	Peroxidase 44
Vigun04g203200	-1.16958	1.73753e-06	0.00015389	291.67	5113.33	105.351	down	Pyruvate kinase, cytosolic isozyme
Vigun02g092800	-1.1703	6.36888e-05	0.00266156	0.427648	10.6667	0.128203	down	ABC transporter B family member 2
Vigun10g086400	-1.17149	3.31805e-06	0.000252395	81.4646	359.667	28.6227	down	Germin-like protein subfamily 1 member 18
Vigun06g154400	-1.17422	3.64047e-06	0.000272833	199.552	768.333	74.0194	down	Cysteine proteinase inhibitor 5
Vigun03g205500	-1.17676	2.48141e-05	0.00127912	40.1786	197	12.583	down	--
Vigun04g176200	-1.17931	0.000122516	0.00440408	11.6	36.6667	1.5981	down	Miraculin
Vigun07g174100	-1.18023	9.05852e-05	0.00352449	1.61262	8.66667	0.397692	down	Cell number regulator 9
Vigun08g090400	-1.18097	8.43722e-05	0.00336	107.642	285.667	10.6037	down	WAT1-related protein At4g08290
Vigun01g237900	-1.18276	7.82474e-06	0.000502913	14.3058	203.333	4.78036	down	LanC-like protein GCL1
Vigun07g185500	-1.18297	2.10565e-08	4.77723e-06	143.58	1346.67	54.6794	down	Superoxide dismutase [Fe], chloroplastic
Vigun01g168200	-1.18323	6.33669e-06	0.000417851	21.1111	314.333	7.05878	down	Pyruvate kinase 1, cytosolic
Vigun05g006100	-1.18418	1.98866e-07	2.69264e-05	73.9071	717.333	29.0902	down	LOB domain-containing protein 41
Vigun10g020300	-1.18483	1.43621e-08	3.73968e-06	28.7959	1142.33	11.4972	down	ABC transporter C family member 9
Vigun05g083000	-1.18924	2.40599e-08	5.31148e-06	43.7448	797.333	16.4648	down	Putative zinc transporter At3g08650
Vigun10g006300	-1.18952	9.84245e-08	1.54961e-05	86.2817	1381	32.2493	down	Sterol 14-demethylase
Vigun04g177400	-1.19032	2.03187e-06	0.000171234	46.6443	755.667	16.0544	down	Glucose-6-phosphate isomerase, cytosolic 2
Vigun05g249900	-1.19492	4.02471e-05	0.00187912	3.47053	54.3333	0.984116	down	Protein indeterminate-domain 9
Vigun11g170200	-1.1958	6.58306e-05	0.00271752	202.235	189.667	18.2061	down	--
Vigun05g220700	-1.2051	4.90043e-05	0.00217903	1.38193	2	0.0846417	down	Coumaroyl-CoA:anthocyanidin 3-O-glucoside-6''-O-coumaroyltransferase 1
Vigun06g084100	-1.20899	1.50983e-05	0.000861469	12.4171	61	3.78779	down	--
Vigun09g052100	-1.20912	2.0339e-05	0.00108993	72.7486	278	22.5534	down	--
Vigun03g389700	-1.21028	3.04819e-05	0.00149538	2.94737	26.6667	0.820154	down	Probable serine/threonine-protein kinase Cx32, chloroplastic
Vigun09g019700	-1.21249	1.03833e-06	0.000100902	51.434	510	17.3522	down	Haloacid dehalogenase-like hydrolase domain-containing protein 3
Vigun04g166900	-1.21549	7.48569e-05	0.00304069	200.135	1591.67	37.9948	down	Enolase
Vigun09g197200	-1.21644	7.47177e-05	0.00304069	77.3157	243	11.8964	down	Two-on-two hemoglobin-3
Vigun11g172800	-1.21977	4.78509e-07	5.33984e-05	845.441	2247.67	296.606	down	Putative lipid-transfer protein DIR1
Vigun03g254000	-1.22224	6.57715e-05	0.00271752	30.8459	131.667	4.33473	down	Probable prolyl 4-hydroxylase 10
Vigun07g247600	-1.22384	1.53611e-07	2.15161e-05	8.29054	132.667	2.9078	down	Cysteine-rich receptor-like protein kinase 29
Vigun08g068600	-1.2245	5.79218e-05	0.00246623	168.475	580.667	20.6316	down	Alcohol dehydrogenase 1
Vigun10g086700	-1.22642	4.92952e-06	0.000350065	47.3199	197.667	14.8128	down	Germin-like protein subfamily 1 member 16
Vigun02g062800	-1.23157	9.23792e-07	9.1523e-05	18.6257	52.3333	6.32706	down	Transcription factor PRE6
Vigun10g051600	-1.23198	6.01456e-05	0.00253435	1.30603	10	0.216418	down	Ribulose bisphosphate carboxylase/oxygenase activase 1, chloroplastic
Vigun09g075400	-1.23426	8.00197e-06	0.000509467	8.48003	72.6667	2.46936	down	Thioredoxin-like 1-1, chloroplastic
Vigun07g236100	-1.23551	1.04018e-09	4.2252e-07	54.5286	565.667	20.233	down	Leucine-rich repeat extensin-like protein 6
Vigun04g050400	-1.23575	7.85361e-08	1.2968e-05	47.0319	542.333	16.6384	down	Plant cysteine oxidase 2
Vigun03g210900	-1.23702	2.30237e-05	0.00120662	5.12372	15.3333	1.37789	down	Transcription factor PRE6
Vigun08g213500	-1.23812	1.42967e-05	0.000824905	8.4085	34	2.52654	down	Chaperone protein dnaJ 11, chloroplastic
Vigun09g075600	-1.23852	4.8992e-08	9.23125e-06	91.9417	587	36.2301	down	Uncharacterized endoplasmic reticulum membrane protein C16E8.02
Vigun01g244700	-1.24324	1.15993e-06	0.000110602	1020.44	9210	336.853	down	Glyceraldehyde-3-phosphate dehydrogenase, cytosolic (Fragment)
Vigun04g045800	-1.24362	1.16209e-05	0.000698287	2.61571	0	0.00364393	down	Miraculin
Vigun09g155800	-1.24384	5.14952e-05	0.00225889	934.393	5505.33	158.316	down	Alcohol dehydrogenase 1
Vigun03g186000	-1.24703	2.30513e-06	0.000188779	157.943	712.667	45.932	down	Cell number regulator 1
Vigun02g070800	-1.24724	2.29877e-05	0.00120662	13.8397	84.6667	3.65906	down	Metalloendoproteinase 2-MMP
Vigun03g214300	-1.24741	2.05513e-05	0.00109841	4.32509	33	1.13523	down	TMV resistance protein N
Vigun01g195700	-1.25195	1.67934e-05	0.000929354	2.23645	13	0.587437	down	--
Vigun07g061300	-1.25383	1.25912e-05	0.000749933	33.5577	14.3333	0.71728	down	Glycinol 4-dimethylallyltransferase
Vigun03g311400	-1.25883	4.15645e-05	0.00191858	8.78935	48.3333	1.41687	down	BAG family molecular chaperone regulator 1
Vigun02g054000	-1.263	3.89642e-05	0.00182341	2.36852	10	0.362011	down	Chorismate mutase 3, chloroplastic
Vigun05g106200	-1.26567	6.10006e-06	0.000406204	10.96	195	3.04334	down	LRR receptor-like serine/threonine-protein kinase GSO1
Vigun07g100300	-1.28009	1.6675e-05	0.000925325	0.841271	1	0.0496281	down	Myb-related protein Myb4
Vigun11g170000	-1.28083	3.31041e-06	0.000252395	95.2463	135	9.95168	down	--
Vigun09g246800	-1.28281	5.31295e-06	0.000364547	61.7849	179.667	16.6363	down	--
Vigun07g058400	-1.29072	3.76835e-08	7.73083e-06	13.0063	139.333	4.63654	down	B3 domain-containing protein At5g06250
Vigun01g202300	-1.29244	2.31681e-05	0.00120894	1.7368	37	0.321011	down	ABC transporter B family member 11
Vigun11g160800	-1.30532	1.94759e-07	2.67268e-05	2.22563	33.3333	0.695821	down	Aldehyde dehydrogenase family 3 member F1
Vigun05g199600	-1.32021	8.06966e-08	1.31116e-05	101.438	393	31.8031	down	--
Vigun05g127600	-1.32403	1.63367e-05	0.000911535	1.44785	10.6667	0.215252	down	Putative receptor protein kinase ZmPK1
Vigun07g247700	-1.32678	4.01441e-08	8.07254e-06	32.9233	445.667	10.2833	down	Cysteine-rich receptor-like protein kinase 10
Vigun11g110500	-1.32912	3.10991e-06	0.000242001	121.308	76	30.3839	down	--
Vigun08g090700	-1.33213	8.9984e-06	0.00056757	0.66417	1.66667	0.0410956	down	Putative leucine-rich repeat receptor-like protein kinase At2g19210
Vigun03g430600	-1.3344	5.06228e-09	1.5578e-06	4.87648	80.6667	1.63207	down	Primary amine oxidase
Vigun06g193200	-1.34401	1.09433e-07	1.68555e-05	131.629	1603	40.1764	down	Pyruvate decarboxylase 1
Vigun04g002500	-1.34531	3.49793e-07	4.08293e-05	55.6569	461	13.6835	down	1-aminocyclopropane-1-carboxylate oxidase 1
Vigun07g035400	-1.35139	1.9967e-06	0.000170221	36.8064	87	9.2242	down	--
Vigun05g097900	-1.37145	6.28762e-08	1.08222e-05	218.938	2786.67	66.2431	down	Pyruvate decarboxylase 1
Vigun02g071800	-1.37995	2.0717e-08	4.77723e-06	574.525	571.667	168.329	down	--
Vigun10g136500	-1.38753	2.0409e-10	1.29534e-07	9.67809	107.667	3.07822	down	--
Vigun05g219600	-1.39346	1.78212e-06	0.000156688	55.8389	177	12.431	down	--
Vigun09g225600	-1.40082	1.15102e-06	0.00011027	28.7354	74	6.76102	down	Transcription factor MYB1R1
Vigun05g292900	-1.41468	3.36336e-07	3.9715e-05	39.0021	134.333	9.77354	down	--
Vigun03g304700	-1.41737	3.95581e-06	0.000292444	15.6737	22	2.07924	down	36.4 kDa proline-rich protein
Vigun05g185500	-1.42401	1.89181e-09	7.11532e-07	32.3492	868.667	9.73442	down	Phosphoenolpyruvate carboxylase
Vigun02g007800	-1.43719	5.48548e-07	5.93348e-05	53.7529	257	12.2472	down	Peroxidase 5
Vigun07g222800	-1.44386	6.84808e-14	1.2644e-10	26.2522	336.667	8.85749	down	Ferric reduction oxidase 4
Vigun06g165400	-1.46768	1.36189e-06	0.000124573	230.991	418.333	15.435	down	Basic 7S globulin
Vigun10g003400	-1.47139	1.42848e-07	2.05702e-05	6.62273	101	1.56694	down	Putative receptor protein kinase ZmPK1
Vigun04g158000	-1.49121	3.03718e-07	3.65001e-05	16.3796	72.6667	3.47321	down	E3 ubiquitin-protein ligase ATL31
Vigun09g212300	-1.49264	5.51226e-10	2.60358e-07	37.2499	493	10.6158	down	Flotillin-like protein 1
Vigun06g097400	-1.51953	5.49234e-07	5.93348e-05	3.51642	4.66667	0.198245	down	F-box protein PP2-B15
Vigun10g096200	-1.52081	1.02842e-07	1.60671e-05	12.6664	52	2.72452	down	Cationic peroxidase 1
Vigun05g083400	-1.53328	5.75392e-07	6.15064e-05	0.77882	3	0.0740485	down	LRR receptor-like serine/threonine-protein kinase FLS2
Vigun03g217400	-1.53638	2.77031e-07	3.43079e-05	3.21422	0	0.0343777	down	--
Vigun07g163500	-1.54387	4.35544e-07	4.96961e-05	1.97011	15	0.26623	down	Granule-bound starch synthase 1, chloroplastic/amyloplastic
Vigun03g225900	-1.5462	5.36528e-09	1.60248e-06	1.52987	21.6667	0.363582	down	Phosphoenolpyruvate carboxykinase [ATP]
Vigun01g113500	-1.55174	5.05354e-08	9.35381e-06	19.9081	105	4.18882	down	Zeatin O-glucosyltransferase
Vigun02g121600	-1.57215	4.43701e-08	8.83487e-06	24.046	106.333	4.41669	down	MLO-like protein 4
Vigun08g049300	-1.58323	2.27617e-10	1.40088e-07	53.0185	594.667	12.7365	down	NADP-dependent glyceraldehyde-3-phosphate dehydrogenase
Vigun07g122000	-1.58685	2.39975e-07	3.12429e-05	151.9	375.333	14.4266	down	Ethylene-responsive transcription factor RAP2-3
Vigun10g184400	-1.60379	1.65705e-07	2.30511e-05	11.1126	3.66667	0.799424	down	--
Vigun07g106600	-1.60578	1.48407e-07	2.10779e-05	4.28411	17.3333	0.592873	down	Protein indeterminate-domain 12
Vigun02g071000	-1.62398	6.24481e-11	4.52972e-08	124.537	493.667	31.0461	down	Metalloendoproteinase 5-MMP
Vigun04g045700	-1.65972	3.85808e-08	7.83576e-06	4.02694	0.666667	0.0870508	down	Miraculin
Vigun01g231000	-1.6655	1.90424e-11	1.93375e-08	68.4595	112.333	17.4783	down	Abscisic acid receptor PYL6
Vigun02g104100	-1.66716	5.28202e-09	1.60116e-06	36.2953	207.333	6.70871	down	Ubiquinol oxidase 1, mitochondrial
Vigun05g179500	-1.66835	1.62995e-10	1.06788e-07	7.43597	105.667	1.43858	down	Probable leucine-rich repeat receptor-like serine/threonine-protein kinase At3g14840
Vigun01g010600	-1.67011	5.4284e-08	9.67112e-06	2.72033	6.33333	0.226548	down	Eugenol synthase 1
Vigun05g199700	-1.67834	1.02899e-08	2.82417e-06	63.025	79.6667	10.045	down	--
Vigun04g126000	-1.67844	2.11694e-08	4.77723e-06	3.14064	14.6667	0.432698	down	UDP-glycosyltransferase 74G1
Vigun02g096400	-1.67988	1.85985e-08	4.46977e-06	3.61684	18.6667	0.531082	down	Sn1-specific diacylglycerol lipase alpha
Vigun03g351400	-1.69344	4.44168e-10	2.36737e-07	76.9578	147.667	15.5845	down	EG45-like domain containing protein
Vigun07g195100	-1.70448	6.30956e-13	8.54314e-10	19.4516	115	4.89781	down	AP2/ERF and B3 domain-containing transcription repressor TEM1
Vigun08g068700	-1.71457	2.39358e-08	5.31148e-06	77.3872	246	6.03963	down	Stearoyl-[acyl-carrier-protein] 9-desaturase 6, chloroplastic
Vigun03g217500	-1.7847	5.63435e-09	1.63477e-06	18.6168	28.6667	1.60502	down	--
Vigun10g083800	-1.79107	4.84844e-09	1.51495e-06	5.93242	10.3333	0.249763	down	Pyruvate decarboxylase 1
Vigun08g111500	-1.80353	4.43507e-11	3.60305e-08	114.591	566	19.7842	down	Transcription factor bHLH93
Vigun05g147700	-1.8122	3.52452e-09	1.23419e-06	43.8692	11.3333	3.11735	down	--
Trans_newGene_1711	-1.81496	3.86518e-10	2.12167e-07	28.9195	50	4.13252	down	--
Vigun05g234000	-1.89926	6.20232e-10	2.86294e-07	11.405	6.33333	0.597229	down	--
Vigun08g131900	-1.90847	6.74518e-13	8.56217e-10	25.7747	54	4.31437	down	--
Vigun06g084400	-1.92809	2.38913e-10	1.42715e-07	135.241	43.6667	2.28488	down	Cationic peroxidase 1
Vigun03g046500	-2.00999	5.20713e-11	3.98847e-08	18.5943	4.66667	1.12533	down	--
Vigun08g169100	-2.0182	4.32965e-11	3.60305e-08	77.1107	5	1.63198	down	--
Vigun09g072700	-2.24865	2.18049e-18	1.10714e-14	66.5277	256.333	9.13069	down	Organic cation/carnitine transporter 3
Vigun05g012700	-2.36914	1.09552e-15	3.07312e-12	81.1502	59.3333	5.52126	down	--
Vigun10g169700	-2.76063	5.1989e-22	3.51966e-18	20.5425	63	1.10877	down	Seed linoleate 9S-lipoxygenase
Vigun03g030200	-2.95082	2.10567e-36	4.27661e-32	39.2767	92.3333	3.25061	down	1-aminocyclopropane-1-carboxylate oxidase 1
Vigun07g061500	-3.63016	6.43464e-34	6.53438e-30	16.3871	2	0.102408	down	Glycinol 4-dimethylallyltransferase
