# Supplementary material for: Transcriptomic analysis of salt tolerance-associated genes and diversity analysis using indel markers in yardlong bean (Vigna unguiculata ssp. sesquipedialis)
Source: BMC Genom Data. 2021 Sep 16;22:34. doi: 10.1186/s12863-021-00989-w (PMC8447766; doi:10.1186/s12863-021-00989-w)
Supplement: Supplementary file 5 — Additional file 5: Supplementary Table S5. Differentially expressed genes that are up- or down-regulated in both Suzi 41 and Sujiang 1419 during salt stress. [file 12863_2021_989_MOESM5_ESM.xlsx]

## Sheet: Sheet1
Supplementary Table S5 Differentially expressed genes that are up- or down-regulated in both Suzi 41 and Sujiang 1419 during salt stress
Gene name	Suzi 41						Sujiang 1419						Annotation	Transcription factor family
	Log2FC	p-value	FDR	FPKM in control	FPKM in 150 mM NaCl	Differential expression	Log2FC	p-Value	FDR	FPKM in control	FPKM in 150 mM NaCl	Differential expression
Vigun01g039600	1.39448	3.4584e-10	5.85018e-07	1.18943	43.8783	up	1.58177	2.04051e-07	2.74456e-05	0.63129	12.9782	up	--	--
Vigun03g411300	1.08057	2.03457e-06	0.000737497	7.32497	44.5054	up	1.15827	0.000126877	0.00450362	3.43398	13.4879	up	Cell wall / vacuolar inhibitor of fructosidase 1-like [Vigna radiata var. radiata]	--
Vigun04g067600	1.25722	3.47898e-08	2.71615e-05	0.379596	4.78822	up	1.10456	0.000312634	0.00880666	0.561751	2.37572	up	Putative calcium-transporting ATPase 13, plasma membrane-type [Vigna radiata var. radiata]	C2C2->C2C2-GATA
Vigun07g057300	1.49614	5.51995e-11	1.29067e-07	0.556626	6.47481	up	2.11362	3.84935e-13	6.01387e-10	0.353409	3.23426	up	Myb-related protein 305	MYB->MYB
Vigun07g080600	1.23251	9.93009e-09	1.00785e-05	15.3611	38.8157	up	1.31351	8.04497e-10	3.47645e-07	15.7784	45.4976	up	Peroxidase 21	C2C2->C2C2-Dof
Vigun07g182700	1.27796	1.69855e-08	1.49908e-05	0.66411	8.92817	up	1.68849	3.16505e-08	6.69607e-06	0.286238	2.57028	up	Myb-related protein 305	MYB->MYB
Vigun08g132400	2.66527	1.93011e-33	3.91793e-29	0.606818	9.75387	up	1.25831	2.95016e-05	0.00145432	2.00288	8.55357	up	Cationic peroxidase 1	MADS->MADS-M-type
Vigun09g245200	1.03446	3.95485e-07	0.000186014	5.99344	11.7498	up	1.17651	9.93438e-06	0.000609863	4.81235	11.5502	up	Uncharacterized protein LOC106761649 isoform X2 [Vigna radiata var. radiata]	--
Vigun11g188200	1.09807	1.51685e-06	0.000592126	1.73089	16.0119	up	1.28868	1.36779e-06	0.000124573	1.73452	5.80526	up	Hypothetical protein LR48_Vigan08g183200 [Vigna angularis]	bZIP
Vigun11g212700	1.36006	9.5786e-10	1.38883e-06	0.0836365	0.972995	up	1.09928	0.000255578	0.00747951	0.255966	0.892203	up	Cytokinin dehydrogenase 6	bHLH
Trans_newGene_669	-1.10631	6.1723e-07	0.000266578	4.69214	1.01572	down	-1.51733	7.39698e-07	7.66493e-05	7.30428	0.856627	down	--	--
Vigun02g070900	-1.00479	4.52971e-06	0.00141459	15.3033	4.71634	down	-1.08179	0.000146023	0.00500122	11.6941	3.98439	down	Metalloendoproteinase 1-like [Vigna radiata var. radiata]	--
Vigun03g217400	-1.15253	5.18141e-08	3.64748e-05	3.6345	0	down	-1.53638	2.77031e-07	3.43079e-05	3.21422	0.0343777	down	Hypothetical protein LR48_Vigan01g160000 [Vigna angularis]	--
Vigun05g012700	-1.22956	7.32918e-08	4.95917e-05	24.755	4.59469	down	-2.36914	1.09552e-15	3.07312e-12	81.1502	5.52126	down	Hypothetical protein VIGAN_04013900 [Vigna angularis var. angularis]	--
Vigun06g084400	-1.11963	5.53129e-07	0.000244086	49.9265	4.51063	down	-1.92809	2.38913e-10	1.42715e-07	135.241	2.28488	down	Cationic peroxidase 1	MADS->MADS-M-type
Vigun07g122000	-1.00207	1.14948e-05	0.00271317	67.441	10.855	down	-1.58685	2.39975e-07	3.12429e-05	151.9	14.4266	down	Ethylene-responsive transcription factor RAP2-3	AP2/ERF->AP2/ERF-ERF
Vigun08g068600	-1.0395	3.90328e-06	0.0012989	62.5041	15.7171	down	-1.2245	5.79218e-05	0.00246623	168.475	20.6316	down	Hypothetical protein LR48_Vigan07g228600 [Vigna angularis]	PHD
Vigun08g068700	-1.16003	3.77229e-07	0.000182318	30.1407	5.52662	down	-1.71457	2.39358e-08	5.31148e-06	77.3872	6.03963	down	Hypothetical protein LR48_Vigan07g228500 [Vigna angularis]	GRAS
Vigun09g123700	-1.00804	6.68419e-06	0.00192431	15.9772	1.01773	down	-1.06533	0.000139205	0.0048412	44.9933	1.22883	down	Alcohol dehydrogenase [Vigna radiata var. radiata]	PHD
