# Supplementary material for: Transcriptomic analysis of salt tolerance-associated genes and diversity analysis using indel markers in yardlong bean (Vigna unguiculata ssp. sesquipedialis)
Source: BMC Genom Data. 2021 Sep 16;22:34. doi: 10.1186/s12863-021-00989-w (PMC8447766; doi:10.1186/s12863-021-00989-w)
Supplement: Supplementary file 6 — Additional file 6: Supplementary Table S6. GO analysis of DEGs induced by salt stress in Suzi 41 and Sujiang 1419. [file 12863_2021_989_MOESM6_ESM.xlsx]

## Sheet: Sheet1
Supplementary Table S6 GO analysis of DEGs induced by salt stress in Suzi 41
GO term	GO name	DEGs	Background genes	P-value	Fold enrichment
Biological Process		35	19674
GO:0009817	defense response to fungus, incompatible interaction	2	17	0.000411186	66.1311
GO:0016042	lipid catabolic process	4	80	1.2057e-05	28.1057
GO:0042744	hydrogen peroxide catabolic process	4	139	0.000105391	16.176
GO:0006979	response to oxidative stress	4	168	0.000218477	13.3837
GO:0042742	defense response to bacterium	2	107	0.0155129	10.5068
Molecular Function		39	19205
GO:0004022	alcohol dehydrogenase (NAD) activity	2	11	0.000218466	89.5338
GO:0016298	lipase activity	3	40	7.26178e-05	36.9327
GO:0008061	chitin binding	2	32	0.00191782	30.7772
GO:0004601	peroxidase activity	4	136	0.000163265	14.4834

## Sheet: Sheet2
Supplementary Table S6 GO analysis of DEGs induced by salt stress in Sujiang 1419
GO term	GO name	DEGs	Background genes	P-value	Fold enrichment
Biological Process		250	19674
GO:0042183	formate catabolic process	2	3	0.000478445	52.464
GO:0009070	serine family amino acid biosynthetic process	2	4	0.000948856	39.348
GO:0010345	suberin biosynthetic process	4	13	1.66308e-05	24.2142
GO:0019511	peptidyl-proline hydroxylation	2	8	0.00428152	19.674
GO:0006529	asparagine biosynthetic process	2	10	0.0067666	15.7392
GO:0006536	glutamate metabolic process	2	11	0.00820136	14.3084
GO:0006631	fatty acid metabolic process	2	11	0.00820136	14.3084
GO:0044036	cell wall macromolecule metabolic process	3	20	0.00196953	11.8044
GO:0000041	transition metal ion transport	2	14	0.0132337	11.2423
GO:0045493	xylan catabolic process	2	15	0.0151429	10.4928
Cellular Component		192	16797
GO:0031012	extracellular matrix	3	14	0.000487736	18.7467
Molecular Function		258	19205
GO:0008863	formate dehydrogenase (NAD+) activity	2	3	0.000534553	49.6253
GO:0004737	pyruvate decarboxylase activity	3	5	2.34923e-05	44.6628
GO:0018685	alkane 1-monooxygenase activity	2	5	0.00175036	29.7752
GO:0047792	cyanohydrin beta-glucosyltransferase activity	2	5	0.00175036	29.7752
GO:0004617	phosphoglycerate dehydrogenase activity	2	6	0.00260229	24.8127
GO:0004022	alcohol dehydrogenase (NAD) activity	3	11	0.000365091	20.3013
GO:0030976	thiamine pyrophosphate binding	3	11	0.000365091	20.3013
GO:0004659	prenyltransferase activity	3	12	0.000481964	18.6095
GO:0004743	pyruvate kinase activity	3	12	0.000481964	18.6095
GO:0030955	potassium ion binding	3	12	0.000481964	18.6095
GO:0004656	procollagen-proline 4-dioxygenase activity	2	10	0.00753462	14.8876
GO:0009815	1-aminocyclopropane-1-carboxylate oxidase activity	2	11	0.00912785	13.5342
GO:0047196	long-chain-alcohol O-fatty-acyltransferase activity	2	11	0.00912785	13.5342
GO:0004066	asparagine synthase (glutamine-hydrolyzing) activity	2	12	0.010857	12.4063
GO:0047672	anthranilate N-benzoyltransferase activity	3	18	0.00168419	12.4063
GO:0051903	S-(hydroxymethyl)glutathione dehydrogenase activity	2	13	0.0127182	11.452
GO:0003841	1-acylglycerol-3-phosphate O-acyltransferase activity	2	14	0.0147077	10.634
