# Supplementary material for: Transcriptomic analysis of salt tolerance-associated genes and diversity analysis using indel markers in yardlong bean (Vigna unguiculata ssp. sesquipedialis)
Source: BMC Genom Data. 2021 Sep 16;22:34. doi: 10.1186/s12863-021-00989-w (PMC8447766; doi:10.1186/s12863-021-00989-w)
Supplement: Supplementary file 7 — Additional file 7: Supplementary Table S7. KEGG pathways enriched with DEGs under high salinity in Suzi 41 and Sujiang 1419. [file 12863_2021_989_MOESM7_ESM.xlsx]

## Sheet: Sheet1
Supplementary Table S7 KEGG pathways enriched with DEGs under high salinity in Suzi 41 and Sujiang 1419
Pathway	DEGs	P-value	Pathway ID
41C_vs_41S
Cysteine and methionine metabolism	2	0.00323041	ko00270
1419C_vs_1419S
Glycolysis/Gluconeogenesis	9	2.31898e-05	ko00010
Cutin, suberine and wax biosynthesis	4	0.000355388	ko00073
Carbon metabolism	10	0.000872852	ko01200
Zeatin biosynthesis	3	0.00429332	ko00908
Pyruvate metabolism	5	0.00656637	ko00620
Phenylalanine metabolism	5	0.0125853	ko00360
Biosynthesis of amino acids	7	0.0139604	ko01230
Taurine and hypotaurine metabolism	2	0.0148201	ko00430
Ubiquinone and other terpenoid-quinone biosynthesis	3	0.0162928	ko00130
Starch and sucrose metabolism	7	0.0215324	ko00500
Sesquiterpenoid and triterpenoid biosynthesis	2	0.0307156	ko00909
Note: 41C, Suzi 41 control,_41S, Suzi 41 salt stress, 1419C,_Sujiang 1419 control, 1419S, Sujiang 1419 salt stress.
