# Supplementary material for: Transcriptomic analysis of salt tolerance-associated genes and diversity analysis using indel markers in yardlong bean (Vigna unguiculata ssp. sesquipedialis)
Source: BMC Genom Data. 2021 Sep 16;22:34. doi: 10.1186/s12863-021-00989-w (PMC8447766; doi:10.1186/s12863-021-00989-w)
Supplement: Supplementary file 8 — Additional file 8: Supplementary Table S8. TF genes identified as DEGs in Suzi 41 and Sujiang 1419 under salt stress. [file 12863_2021_989_MOESM8_ESM.xlsx]

## Sheet: Sheet1
Supplementary Table S8 TF genes identified as DEGs in Suzi 41 under salt stress
Gene ID	Gene name	FDR	Log2FC	Regulated	Transcripts	TF family	Database link	COG class	COG class annotation	GO annotation	KEGG annotation	KOG class	KOG class annotation	Swissprot annotation	TrEMBL annotation	Nr annotation
Vigun01g071800.v1.1	Vigun01g071800	0.000173132	1.06989	up	Phvul.001G088200.1	WRKY	http://bioinfo.bti.cornell.edu/cgi-bin/itak/db_gene_seq.cgi?trans_ID=Phvul.001G088200.1	--	--	Molecular Function: sequence-specific DNA binding transcription factor activity (GO:0003700);; Biological Process: regulation of transcription, DNA-templated (GO:0006355);; Molecular Function: sequence-specific DNA binding (GO:0043565);;	--	--	--	Probable WRKY transcription factor 75 OS=Arabidopsis thaliana GN=WRKY75 PE=2 SV=1	Uncharacterized protein OS=Phaseolus vulgaris GN=PHAVU_001G088200g PE=4 SV=1	hypothetical protein PHAVU_001G088200g [Phaseolus vulgaris]
Vigun02g026100.v1.1	Vigun02g026100	0.000192755	1.13633	up	MDP0000265619	RWP-RK	http://bioinfo.bti.cornell.edu/cgi-bin/itak/db_gene_seq.cgi?trans_ID=MDP0000265619	[V]	Defense mechanisms	Molecular Function: ATP binding (GO:0005524);; Cellular Component: plasma membrane (GO:0005886);; Biological Process: metabolic process (GO:0008152);; Cellular Component: integral component of membrane (GO:0016021);; Molecular Function: ATPase activity, coupled to transmembrane movement of substances (GO:0042626);; Biological Process: transmembrane transport (GO:0055085);;	--	[Q]	Secondary metabolites biosynthesis, transport and catabolism	ABC transporter G family member 21 OS=Arabidopsis thaliana GN=ABCG21 PE=2 SV=2	Uncharacterized protein OS=Vigna angularis var. angularis GN=Vigan.10G026000 PE=4 SV=1	hypothetical protein LR48_Vigan06g159700 [Vigna angularis]
Vigun02g140100.v1.1	Vigun02g140100	2.62011e-07	1.46834	up	MDP0000267951	Others	http://bioinfo.bti.cornell.edu/cgi-bin/itak/db_gene_seq.cgi?trans_ID=MDP0000267951	--	--	Molecular Function: hydrolase activity (GO:0016787);;	--	--	--	Salicylic acid-binding protein 2 OS=Nicotiana tabacum GN=SABP2 PE=1 SV=1	Uncharacterized protein OS=Vigna angularis var. angularis GN=Vigan.10G173900 PE=4 SV=1	hypothetical protein LR48_Vigan06g037000 [Vigna angularis]
Vigun02g174400.v1.1	Vigun02g174400	0.000647444	1.0843	up	Cotton_A_19373	CSD	http://bioinfo.bti.cornell.edu/cgi-bin/itak/db_gene_seq.cgi?trans_ID=Cotton_A_19373	--	--	Biological Process: defense response to bacterium, incompatible interaction (GO:0009816);; Biological Process: defense response to fungus, incompatible interaction (GO:0009817);;	--	--	--	Osmotin-like protein OSM34 OS=Arabidopsis thaliana GN=OSM34 PE=2 SV=2	Uncharacterized protein OS=Vigna angularis var. angularis GN=Vigan.10G213100 PE=4 SV=1	PREDICTED: thaumatin-like protein 1 [Vigna radiata var. radiata]
Vigun03g388100.v1.1	Vigun03g388100	0.00214606	1.00038	up	Phvul.003G140800.1	bHLH	http://bioinfo.bti.cornell.edu/cgi-bin/itak/db_gene_seq.cgi?trans_ID=Phvul.003G140800.1	--	--	Molecular Function: protein dimerization activity (GO:0046983);;	--	--	--	Transcription factor bHLH35 OS=Arabidopsis thaliana GN=BHLH35 PE=2 SV=1	Uncharacterized protein OS=Vigna angularis var. angularis GN=Vigan.01G483400 PE=4 SV=1	PREDICTED: transcription factor bHLH35-like isoform X1 [Vigna radiata var. radiata]
Vigun03g443100.v1.1	Vigun03g443100	0.000186014	1.09793	up	PH01000173G0580	SNF2	http://bioinfo.bti.cornell.edu/cgi-bin/itak/db_gene_seq.cgi?trans_ID=PH01000173G0580	[R]	General function prediction only	Molecular Function: 1-aminocyclopropane-1-carboxylate oxidase activity (GO:0009815);; Molecular Function: naringenin 3-dioxygenase activity (GO:0045486);; Molecular Function: metal ion binding (GO:0046872);; Biological Process: oxidation-reduction process (GO:0055114);;	--	[QR]	--	1-aminocyclopropane-1-carboxylate oxidase OS=Actinidia deliciosa GN=ACO PE=2 SV=1	Uncharacterized protein OS=Vigna angularis var. angularis GN=Vigan.01G544200 PE=4 SV=1	hypothetical protein LR48_Vigan01g322900 [Vigna angularis]
Vigun04g067600.v1.1	Vigun04g067600	2.71615e-05	1.25722	up	Bo1g108240.1	C2C2->C2C2-GATA	http://bioinfo.bti.cornell.edu/cgi-bin/itak/db_gene_seq.cgi?trans_ID=Bo1g108240.1	[P]	Inorganic ion transport and metabolism	Molecular Function: calcium-transporting ATPase activity (GO:0005388);; Molecular Function: ATP binding (GO:0005524);; Cellular Component: integral component of plasma membrane (GO:0005887);; Biological Process: cellular zinc ion homeostasis (GO:0006882);; Biological Process: metabolic process (GO:0008152);; Biological Process: response to nematode (GO:0009624);; Cellular Component: intracellular…	K01537|0|vvi:100264868|putative calcium-transporting ATPase 13, plasma membrane-type; K01537 Ca2+-transporting ATPase [EC:3.6.3.8] (A)	[P]	Inorganic ion transport and metabolism	Putative calcium-transporting ATPase 13, plasma membrane-type OS=Arabidopsis thaliana GN=ACA13 PE=3 SV=1	Uncharacterized protein OS=Vigna angularis var. angularis GN=Vigan.11G067700 PE=4 SV=1	PREDICTED: putative calcium-transporting ATPase 13, plasma membrane-type [Vigna radiata var. radiata]
Vigun04g107600.v1.1	Vigun04g107600	7.7916e-06	1.11279	up	Thecc1EG000515t1	B3->B3	http://bioinfo.bti.cornell.edu/cgi-bin/itak/db_gene_seq.cgi?trans_ID=Thecc1EG000515t1	[Q]	Secondary metabolites biosynthesis, transport and catabolism	Molecular Function: monooxygenase activity (GO:0004497);; Molecular Function: iron ion binding (GO:0005506);; Cellular Component: integral component of membrane (GO:0016021);; Molecular Function: oxidoreductase activity, acting on paired donors, with incorporation or reduction of molecular oxygen (GO:0016705);; Molecular Function: heme binding (GO:0020037);; Biological Process: oxidation-reductio…	--	[Q]	Secondary metabolites biosynthesis, transport and catabolism	Cytochrome P450 81E8 OS=Medicago truncatula GN=CYP81E8 PE=2 SV=1	Uncharacterized protein OS=Vigna angularis var. angularis GN=Vigan.11G105800 PE=4 SV=1	hypothetical protein VIGAN_11105800 [Vigna angularis var. angularis]
Vigun06g084400.v1.1	Vigun06g084400	0.000244086	-1.11963	down	MDP0000449389	MADS->MADS-M-type	http://bioinfo.bti.cornell.edu/cgi-bin/itak/db_gene_seq.cgi?trans_ID=MDP0000449389	--	--	Molecular Function: peroxidase activity (GO:0004601);; Cellular Component: extracellular region (GO:0005576);; Biological Process: response to oxidative stress (GO:0006979);; Cellular Component: integral component of membrane (GO:0016021);; Molecular Function: heme binding (GO:0020037);; Biological Process: hydrogen peroxide catabolic process (GO:0042744);; Molecular Function: metal ion binding (…	--	--	--	Cationic peroxidase 1 OS=Arachis hypogaea GN=PNC1 PE=1 SV=2	Peroxidase OS=Phaseolus vulgaris GN=PHAVU_006G075700g PE=3 SV=1	hypothetical protein PHAVU_006G075700g [Phaseolus vulgaris]
Vigun06g141200.v1.1	Vigun06g141200	1.29067e-07	1.46837	up	MDP0000449389	MADS->MADS-M-type	http://bioinfo.bti.cornell.edu/cgi-bin/itak/db_gene_seq.cgi?trans_ID=MDP0000449389	--	--	Molecular Function: peroxidase activity (GO:0004601);; Cellular Component: extracellular region (GO:0005576);; Biological Process: response to oxidative stress (GO:0006979);; Molecular Function: heme binding (GO:0020037);; Biological Process: hydrogen peroxide catabolic process (GO:0042744);; Molecular Function: metal ion binding (GO:0046872);; Biological Process: oxidation-reduction process (GO:…	--	--	--	Peroxidase 54 OS=Arabidopsis thaliana GN=PER54 PE=2 SV=1	Uncharacterized protein OS=Vigna angularis var. angularis GN=Vigan.05G106400 PE=4 SV=1	hypothetical protein VIGAN_05106400 [Vigna angularis var. angularis]
Vigun06g162600.v1.1	Vigun06g162600	1.45584e-05	1.23201	up	MDP0000242456	B3->B3	http://bioinfo.bti.cornell.edu/cgi-bin/itak/db_gene_seq.cgi?trans_ID=MDP0000242456	[V]	Defense mechanisms	Biological Process: drug transmembrane transport (GO:0006855);; Molecular Function: drug transmembrane transporter activity (GO:0015238);; Molecular Function: antiporter activity (GO:0015297);; Cellular Component: integral component of membrane (GO:0016021);;	K03327|0|rcu:RCOM_0905040|multidrug resistance pump, putative; K03327 multidrug resistance protein, MATE family (A)	[R]	General function prediction only	Protein DETOXIFICATION 40 OS=Arabidopsis thaliana GN=DTX40 PE=1 SV=1	Protein DETOXIFICATION OS=Phaseolus angularis GN=LR48_Vigan09g208700 PE=3 SV=1	hypothetical protein LR48_Vigan09g208700 [Vigna angularis]
Vigun06g228300.v1.1	Vigun06g228300	0.00056418	-1.0244	down	Glyma.13G227100.1	AP2/ERF->AP2/ERF-ERF	http://bioinfo.bti.cornell.edu/cgi-bin/itak/db_gene_seq.cgi?trans_ID=Glyma.13G227100.1	--	--	Cellular Component: plasma membrane (GO:0005886);; Cellular Component: integral component of membrane (GO:0016021);; Molecular Function: transmembrane transporter activity (GO:0022857);; Biological Process: transmembrane transport (GO:0055085);;	--	--	--	WAT1-related protein At1g68170 OS=Arabidopsis thaliana GN=At1g68170 PE=3 SV=1	Uncharacterized protein OS=Vigna angularis var. angularis GN=Vigan.05G013200 PE=4 SV=1	PREDICTED: WAT1-related protein At1g25270-like [Vigna radiata var. radiata]
Vigun07g057300.v1.1	Vigun07g057300	1.29067e-07	1.49614	up	Phvul.007G231800.1	MYB->MYB	http://bioinfo.bti.cornell.edu/cgi-bin/itak/db_gene_seq.cgi?trans_ID=Phvul.007G231800.1	[KAD]	--	Molecular Function: DNA binding (GO:0003677);; Cellular Component: integral component of membrane (GO:0016021);;	--	[K]	Transcription	Myb-related protein 305 OS=Antirrhinum majus GN=MYB305 PE=2 SV=1	Uncharacterized protein OS=Phaseolus vulgaris GN=PHAVU_007G231800g PE=4 SV=1	PREDICTED: myb-related protein 305-like [Vigna radiata var. radiata]
Vigun07g080600.v1.1	Vigun07g080600	1.00785e-05	1.23251	up	15407163	C2C2->C2C2-Dof	http://bioinfo.bti.cornell.edu/cgi-bin/itak/db_gene_seq.cgi?trans_ID=15407163	--	--	Molecular Function: peroxidase activity (GO:0004601);; Cellular Component: extracellular region (GO:0005576);; Cellular Component: cytosol (GO:0005829);; Biological Process: response to oxidative stress (GO:0006979);; Cellular Component: plant-type cell wall (GO:0009505);; Biological Process: plant-type cell wall organization (GO:0009664);; Molecular Function: heme binding (GO:0020037);; Biologic…	K00430|2.68403e-177|vvi:100256842|peroxidase 21; K00430 peroxidase [EC:1.11.1.7] (A)	--	--	Peroxidase 21 OS=Arabidopsis thaliana GN=PER21 PE=1 SV=1	Peroxidase OS=Phaseolus vulgaris GN=PHAVU_007G107400g PE=3 SV=1	PREDICTED: peroxidase 21 [Vigna radiata var. radiata]
Vigun07g122000.v1.1	Vigun07g122000	0.00271317	-1.00207	down	Vang06g19130.1	AP2/ERF->AP2/ERF-ERF	http://bioinfo.bti.cornell.edu/cgi-bin/itak/db_gene_seq.cgi?trans_ID=Vang06g19130.1	--	--	Molecular Function: DNA binding (GO:0003677);; Molecular Function: sequence-specific DNA binding transcription factor activity (GO:0003700);; Cellular Component: nucleus (GO:0005634);; Biological Process: regulation of transcription, DNA-templated (GO:0006355);;	K09286|1.89028e-77|rcu:RCOM_1179490|hypothetical protein; K09286 EREBP-like factor (A)	--	--	Ethylene-responsive transcription factor RAP2-3 OS=Arabidopsis thaliana GN=RAP2-3 PE=1 SV=2	Uncharacterized protein OS=Vigna angularis var. angularis GN=Vigan.08G253900 PE=4 SV=1	PREDICTED: ethylene-responsive transcription factor RAP2-3-like [Vigna radiata var. radiata]
Vigun07g178200.v1.1	Vigun07g178200	0.00143082	1.04248	up	Phvul.007G127800.1	AP2/ERF->AP2/ERF-ERF	http://bioinfo.bti.cornell.edu/cgi-bin/itak/db_gene_seq.cgi?trans_ID=Phvul.007G127800.1	--	--	Molecular Function: DNA binding (GO:0003677);; Molecular Function: sequence-specific DNA binding transcription factor activity (GO:0003700);; Cellular Component: nucleus (GO:0005634);; Biological Process: regulation of transcription, DNA-templated (GO:0006355);;	K14516|7.69692e-67|rcu:RCOM_1007740|Ethylene-responsive transcription factor 1B, putative; K14516 ethylene-responsive transcription factor 1 (A)	--	--	Ethylene-responsive transcription factor 1B OS=Arabidopsis thaliana GN=ERF1B PE=1 SV=2	Uncharacterized protein OS=Phaseolus vulgaris GN=PHAVU_007G127800g PE=4 SV=1	hypothetical protein PHAVU_007G127800g [Phaseolus vulgaris]
Vigun07g182700.v1.1	Vigun07g182700	1.49908e-05	1.27796	up	Phvul.007G132300.1	MYB->MYB	http://bioinfo.bti.cornell.edu/cgi-bin/itak/db_gene_seq.cgi?trans_ID=Phvul.007G132300.1	[KAD]	--	Molecular Function: DNA binding (GO:0003677);; Cellular Component: integral component of membrane (GO:0016021);;	--	[K]	Transcription	Myb-related protein 305 OS=Antirrhinum majus GN=MYB305 PE=2 SV=1	Uncharacterized protein OS=Vigna angularis var. angularis GN=Vigan.08G129600 PE=4 SV=1	hypothetical protein VIGAN_08129600 [Vigna angularis var. angularis]
Vigun07g247000.v1.1	Vigun07g247000	3.18441e-05	1.19495	up	Gh_D08G2351	GNAT	http://bioinfo.bti.cornell.edu/cgi-bin/itak/db_gene_seq.cgi?trans_ID=Gh_D08G2351	[RTKL]	--	Molecular Function: protein serine/threonine kinase activity (GO:0004674);; Molecular Function: ATP binding (GO:0005524);; Cellular Component: plasma membrane (GO:0005886);; Biological Process: protein phosphorylation (GO:0006468);; Cellular Component: plasmodesma (GO:0009506);; Cellular Component: integral component of membrane (GO:0016021);; Biological Process: defense response to bacterium (GO…	--	--	--	Cysteine-rich receptor-like protein kinase 29 OS=Arabidopsis thaliana GN=CRK29 PE=2 SV=1	Uncharacterized protein OS=Vigna angularis var. angularis GN=Vigan.08G055900 PE=4 SV=1	PREDICTED: putative receptor-like protein kinase At4g00960 [Vigna radiata var. radiata]
Vigun08g054400.v1.1	Vigun08g054400	0.000409349	1.11729	up	C.cajan_40518	Trihelix	http://bioinfo.bti.cornell.edu/cgi-bin/itak/db_gene_seq.cgi?trans_ID=C.cajan_40518	--	--	--	--	--	--	14 kDa proline-rich protein DC2.15 OS=Daucus carota PE=2 SV=1	Uncharacterized protein OS=Phaseolus vulgaris GN=PHAVU_001G050300g PE=4 SV=1	PREDICTED: 14 kDa proline-rich protein DC2.15-like [Vigna radiata var. radiata]
Vigun08g068600.v1.1	Vigun08g068600	0.0012989	-1.0395	down	Achn177981	PHD	http://bioinfo.bti.cornell.edu/cgi-bin/itak/db_gene_seq.cgi?trans_ID=Achn177981	[C]	Energy production and conversion	Molecular Function: alcohol dehydrogenase (NAD) activity (GO:0004022);; Cellular Component: cytoplasm (GO:0005737);; Molecular Function: zinc ion binding (GO:0008270);; Molecular Function: S-(hydroxymethyl)glutathione dehydrogenase activity (GO:0051903);; Biological Process: oxidation-reduction process (GO:0055114);;	K18857|0|rcu:RCOM_0138590|alcohol dehydrogenase, putative (EC:1.1.1.284); K18857 alcohol dehydrogenase class-P [EC:1.1.1.1] (A)	[Q]	Secondary metabolites biosynthesis, transport and catabolism	Alcohol dehydrogenase 1 OS=Pisum sativum PE=3 SV=1	Uncharacterized protein OS=Phaseolus angularis GN=LR48_Vigan07g228600 PE=3 SV=1	hypothetical protein LR48_Vigan07g228600 [Vigna angularis]
Vigun08g068700.v1.1	Vigun08g068700	0.000182318	-1.16003	down	GRMZM2G317287_T01	GRAS	http://bioinfo.bti.cornell.edu/cgi-bin/itak/db_gene_seq.cgi?trans_ID=GRMZM2G317287_T01	--	--	Biological Process: fatty acid biosynthetic process (GO:0006633);; Cellular Component: chloroplast (GO:0009507);; Molecular Function: acyl-[acyl-carrier-protein] desaturase activity (GO:0045300);; Biological Process: oxidation-reduction process (GO:0055114);;	K03921|0|rcu:RCOM_0138550|stearoyl-ACP desaturase (EC:1.14.19.2); K03921 acyl-[acyl-carrier-protein] desaturase [EC:1.14.19.2] (A)	--	--	Stearoyl-[acyl-carrier-protein] 9-desaturase 6, chloroplastic OS=Arabidopsis thaliana GN=S-ACP-DES6 PE=2 SV=2	Uncharacterized protein OS=Vigna angularis var. angularis GN=Vigan.03G216100 PE=4 SV=1	hypothetical protein LR48_Vigan07g228500 [Vigna angularis]
Vigun08g102200.v1.1	Vigun08g102200	8.21615e-06	1.27334	up	TRIUR3_30368-P1	mTERF	http://bioinfo.bti.cornell.edu/cgi-bin/itak/db_gene_seq.cgi?trans_ID=TRIUR3_30368-P1	--	--	Biological Process: flavonoid biosynthetic process (GO:0009813);; Cellular Component: intracellular membrane-bounded organelle (GO:0043231);; Biological Process: flavonoid glucuronidation (GO:0052696);; Molecular Function: quercetin 3-O-glucosyltransferase activity (GO:0080043);; Molecular Function: quercetin 7-O-glucosyltransferase activity (GO:0080044);;	--	[GC]	--	7-deoxyloganetin glucosyltransferase OS=Gardenia jasminoides GN=UGT85A24 PE=1 SV=1	Glycosyltransferase OS=Phaseolus angularis GN=LR48_Vigan07g193100 PE=3 SV=1	hypothetical protein LR48_Vigan07g193100 [Vigna angularis]
Vigun08g132400.v1.1	Vigun08g132400	3.91793e-29	2.66527	up	MDP0000449389	MADS->MADS-M-type	http://bioinfo.bti.cornell.edu/cgi-bin/itak/db_gene_seq.cgi?trans_ID=MDP0000449389	--	--	Molecular Function: peroxidase activity (GO:0004601);; Cellular Component: extracellular region (GO:0005576);; Biological Process: response to oxidative stress (GO:0006979);; Molecular Function: heme binding (GO:0020037);; Biological Process: hydrogen peroxide catabolic process (GO:0042744);; Molecular Function: metal ion binding (GO:0046872);; Biological Process: oxidation-reduction process (GO:…	--	--	--	Cationic peroxidase 1 OS=Arachis hypogaea GN=PNC1 PE=1 SV=2	Uncharacterized protein OS=Vigna angularis var. angularis GN=Vigan.03G110500 PE=4 SV=1	hypothetical protein VIGAN_03110500 [Vigna angularis var. angularis]
Vigun09g085100.v1.1	Vigun09g085100	0.000143048	1.1042	up	Phvul.009G179600.1	bHLH	http://bioinfo.bti.cornell.edu/cgi-bin/itak/db_gene_seq.cgi?trans_ID=Phvul.009G179600.1	--	--	Molecular Function: DNA binding (GO:0003677);; Molecular Function: protein dimerization activity (GO:0046983);;	--	--	--	--	Uncharacterized protein OS=Phaseolus vulgaris GN=PHAVU_009G179600g PE=4 SV=1	PREDICTED: uncharacterized protein LOC106761581 [Vigna radiata var. radiata]
Vigun09g123700.v1.1	Vigun09g123700	0.00192431	-1.00804	down	Achn177981	PHD	http://bioinfo.bti.cornell.edu/cgi-bin/itak/db_gene_seq.cgi?trans_ID=Achn177981	[C]	Energy production and conversion	Molecular Function: alcohol dehydrogenase (NAD) activity (GO:0004022);; Molecular Function: zinc ion binding (GO:0008270);; Biological Process: oxidation-reduction process (GO:0055114);;	--	[Q]	Secondary metabolites biosynthesis, transport and catabolism	Alcohol dehydrogenase OS=Malus domestica GN=ADH PE=2 SV=1	Uncharacterized protein OS=Phaseolus vulgaris GN=PHAVU_009G149500g PE=3 SV=1	PREDICTED: alcohol dehydrogenase [Vigna radiata var. radiata]
Vigun11g052100.v1.1	Vigun11g052100	3.10869e-06	1.36168	up	Achn093911	MADS->MADS-M-type	http://bioinfo.bti.cornell.edu/cgi-bin/itak/db_gene_seq.cgi?trans_ID=Achn093911	[E]	Amino acid transport and metabolism	Molecular Function: L-tyrosine:2-oxoglutarate aminotransferase activity (GO:0004838);; Biological Process: cellular amino acid metabolic process (GO:0006520);; Biological Process: biosynthetic process (GO:0009058);; Molecular Function: pyridoxal phosphate binding (GO:0030170);; Molecular Function: L-phenylalanine:2-oxoglutarate aminotransferase activity (GO:0080130);;	--	[E]	Amino acid transport and metabolism	Probable aminotransferase TAT2 OS=Arabidopsis thaliana GN=At5g53970 PE=2 SV=1	Uncharacterized protein OS=Vigna angularis var. angularis GN=Vigan.06G049700 PE=4 SV=1	PREDICTED: probable aminotransferase TAT2 [Vigna radiata var. radiata]
Vigun11g159900.v1.1	Vigun11g159900	0.00226544	1.01215	up	TRIUR3_17264-P1	GRAS	http://bioinfo.bti.cornell.edu/cgi-bin/itak/db_gene_seq.cgi?trans_ID=TRIUR3_17264-P1	--	--	Biological Process: flavonoid biosynthetic process (GO:0009813);; Cellular Component: intracellular membrane-bounded organelle (GO:0043231);; Biological Process: flavonoid glucuronidation (GO:0052696);; Molecular Function: quercetin 3-O-glucosyltransferase activity (GO:0080043);; Molecular Function: quercetin 7-O-glucosyltransferase activity (GO:0080044);;	--	[GC]	--	UDP-glucose iridoid glucosyltransferase OS=Catharanthus roseus GN=UGT76A2 PE=1 SV=1	Uncharacterized protein OS=Vigna angularis var. angularis GN=Vigan.06G204600 PE=4 SV=1	hypothetical protein LR48_Vigan238s006900 [Vigna angularis]
Vigun11g188200.v1.1	Vigun11g188200	0.000592126	1.09807	up	PH01000276G1150	bZIP	http://bioinfo.bti.cornell.edu/cgi-bin/itak/db_gene_seq.cgi?trans_ID=PH01000276G1150	--	--	--	--	--	--	--	Uncharacterized protein OS=Vigna angularis var. angularis GN=Vigan.06G234900 PE=4 SV=1	hypothetical protein LR48_Vigan08g183200 [Vigna angularis]
Vigun11g212700.v1.1	Vigun11g212700	1.38883e-06	1.36006	up	PGSC0003DMT400000883	bHLH	http://bioinfo.bti.cornell.edu/cgi-bin/itak/db_gene_seq.cgi?trans_ID=PGSC0003DMT400000883	[C]	Energy production and conversion	Biological Process: cytokinin metabolic process (GO:0009690);; Cellular Component: integral component of membrane (GO:0016021);; Molecular Function: oxidoreductase activity, acting on CH-OH group of donors (GO:0016614);; Molecular Function: cytokinin dehydrogenase activity (GO:0019139);; Molecular Function: flavin adenine dinucleotide binding (GO:0050660);; Biological Process: oxidation-reduction…	K00279|0|rcu:RCOM_1453990|Cytokinin dehydrogenase, putative (EC:1.5.99.12); K00279 cytokinin dehydrogenase [EC:1.5.99.12] (A)	[C]	Energy production and conversion	Cytokinin dehydrogenase 6 OS=Arabidopsis thaliana GN=CKX6 PE=2 SV=2	Uncharacterized protein OS=Vigna angularis var. angularis GN=Vigan.06G257700 PE=4 SV=1	hypothetical protein VIGAN_06257700 [Vigna angularis var. angularis]

## Sheet: Sheet2
Supplementary Table S8 TF genes identified as DEGs in Sujiang 1419 under salt stress
Gene ID	Gene name	FDR	Log2FC	Regulated	Transcripts	TF family	Database link	COG class	COG class annotation	GO annotation	KEGG annotation	KOG class	KOG class annotation	Swissprot annotation	TrEMBL annotation	Nr annotation
Vigun10g167900.v1.1	Vigun10g167900	0.00511519	-1.16169	down	Pbr041506.1	Alfin-like	http://bioinfo.bti.cornell.edu/cgi-bin/itak/db_gene_seq.cgi?trans_ID=Pbr041506.1	--	--	Cellular Component: integral component of membrane (GO:0016021);;	--	--	--	--	Uncharacterized protein OS=Vigna angularis var. angularis GN=Vigan.09G198800 PE=4 SV=1	hypothetical protein LR48_Vigan346s001200 [Vigna angularis]
Vigun08g128200.v1.1	Vigun08g128200	0.00412992	1.01951	up	Phvul.008G253600.1	AP2/ERF->AP2/ERF-AP2	http://bioinfo.bti.cornell.edu/cgi-bin/itak/db_gene_seq.cgi?trans_ID=Phvul.008G253600.1	--	--	Molecular Function: DNA binding (GO:0003677);; Molecular Function: sequence-specific DNA binding transcription factor activity (GO:0003700);; Cellular Component: nucleus (GO:0005634);; Biological Process: regulation of transcription, DNA-templated (GO:0006355);; Biological Process: multicellular organismal development (GO:0007275);;	K09285|7.75577e-114|vvi:100260401|AP2-like ethylene-responsive transcription factor At1g16060; K09285 AP2-like factor, ANT lineage (A)	--	--	AP2-like ethylene-responsive transcription factor At1g16060 OS=Arabidopsis thaliana GN=At1g16060 PE=2 SV=1	Uncharacterized protein OS=Vigna angularis var. angularis GN=Vigan.03G115800 PE=4 SV=1	hypothetical protein VIGAN_03115800 [Vigna angularis var. angularis]
Vigun09g228800.v1.1	Vigun09g228800	0.0030498	1.05974	up	Phvul.009G074300.1	AP2/ERF->AP2/ERF-AP2	http://bioinfo.bti.cornell.edu/cgi-bin/itak/db_gene_seq.cgi?trans_ID=Phvul.009G074300.1	--	--	Molecular Function: DNA binding (GO:0003677);; Molecular Function: sequence-specific DNA binding transcription factor activity (GO:0003700);; Cellular Component: nucleus (GO:0005634);; Biological Process: regulation of transcription, DNA-templated (GO:0006355);; Biological Process: multicellular organismal development (GO:0007275);;	K09285|0|vvi:100252316|AP2-like ethylene-responsive transcription factor ANT; K09285 AP2-like factor, ANT lineage (A)	--	--	AP2-like ethylene-responsive transcription factor AIL1 OS=Arabidopsis thaliana GN=AIL1 PE=2 SV=1	Uncharacterized protein OS=Vigna angularis var. angularis GN=Vigan.02G055600 PE=4 SV=1	PREDICTED: AP2-like ethylene-responsive transcription factor ANT [Vigna radiata var. radiata]
Vigun01g142500.v1.1	Vigun01g142500	1.44434e-06	1.46056	up	Vang0370s00210.1	AP2/ERF->AP2/ERF-ERF	http://bioinfo.bti.cornell.edu/cgi-bin/itak/db_gene_seq.cgi?trans_ID=Vang0370s00210.1	--	--	Molecular Function: DNA binding (GO:0003677);; Molecular Function: sequence-specific DNA binding transcription factor activity (GO:0003700);; Cellular Component: nucleus (GO:0005634);; Biological Process: regulation of transcription, DNA-templated (GO:0006355);;	K14516|2.60952e-41|rcu:RCOM_0608740|Ethylene-responsive transcription factor 1B, putative; K14516 ethylene-responsive transcription factor 1 (A)	--	--	Ethylene-responsive transcription factor 15 OS=Arabidopsis thaliana GN=ERF15 PE=2 SV=1	Uncharacterized protein OS=Vigna angularis var. angularis GN=Vigan.04G308600 PE=4 SV=1	PREDICTED: ethylene-responsive transcription factor 1B-like [Vigna radiata var. radiata]
Vigun02g196300.v1.1	Vigun02g196300	5.04095e-05	1.21557	up	Bv5_101120_supk.t1	AP2/ERF->AP2/ERF-ERF	http://bioinfo.bti.cornell.edu/cgi-bin/itak/db_gene_seq.cgi?trans_ID=Bv5_101120_supk.t1	[GEPR]	--	Molecular Function: high-affinity hydrogen:glucose symporter activity (GO:0005358);; Cellular Component: cytoplasm (GO:0005737);; Cellular Component: integral component of plasma membrane (GO:0005887);; Biological Process: response to water deprivation (GO:0009414);; Cellular Component: plasmodesma (GO:0009506);; Biological Process: response to salt stress (GO:0009651);; Biological Process: respo…	--	[R]	General function prediction only	Sugar transport protein 13 OS=Arabidopsis thaliana GN=STP13 PE=1 SV=2	Uncharacterized protein OS=Phaseolus vulgaris GN=PHAVU_002G046800g PE=3 SV=1	hypothetical protein PHAVU_002G046800g [Phaseolus vulgaris]
Vigun03g073300.v1.1	Vigun03g073300	0.00388045	-1.03422	down	Rsa1.0_03034.1_g00001.1	AP2/ERF->AP2/ERF-ERF	http://bioinfo.bti.cornell.edu/cgi-bin/itak/db_gene_seq.cgi?trans_ID=Rsa1.0_03034.1_g00001.1	[Q]	Secondary metabolites biosynthesis, transport and catabolism	Molecular Function: copper ion binding (GO:0005507);; Cellular Component: extracellular region (GO:0005576);; Molecular Function: L-ascorbate oxidase activity (GO:0008447);; Biological Process: systemic acquired resistance (GO:0009627);; Biological Process: salicylic acid biosynthetic process (GO:0009697);; Biological Process: sterol biosynthetic process (GO:0016126);; Molecular Function: oxidore…	--	[Q]	Secondary metabolites biosynthesis, transport and catabolism	L-ascorbate oxidase OS=Nicotiana tabacum GN=AAO PE=2 SV=1	Uncharacterized protein OS=Vigna angularis var. angularis GN=Vigan.01G083600 PE=4 SV=1	hypothetical protein LR48_Vigan01g023600 [Vigna angularis]
Vigun03g311400.v1.1	Vigun03g311400	0.00191858	-1.25883	down	Achn132541	AP2/ERF->AP2/ERF-ERF	http://bioinfo.bti.cornell.edu/cgi-bin/itak/db_gene_seq.cgi?trans_ID=Achn132541	--	--	Molecular Function: chaperone binding (GO:0051087);;	--	[T]	Signal transduction mechanisms	BAG family molecular chaperone regulator 1 OS=Arabidopsis thaliana GN=BAG1 PE=1 SV=1	Uncharacterized protein OS=Vigna angularis var. angularis GN=Vigan.01G388800 PE=4 SV=1	PREDICTED: BAG family molecular chaperone regulator 1-like [Vigna radiata var. radiata]
Vigun03g381300.v1.1	Vigun03g381300	0.00129636	-1.0179	down	Cotton_A_39858	AP2/ERF->AP2/ERF-ERF	http://bioinfo.bti.cornell.edu/cgi-bin/itak/db_gene_seq.cgi?trans_ID=Cotton_A_39858	--	--	Molecular Function: hydrolase activity, hydrolyzing O-glycosyl compounds (GO:0004553);; Cellular Component: cell wall (GO:0005618);; Biological Process: xyloglucan metabolic process (GO:0010411);; Cellular Component: integral component of membrane (GO:0016021);; Molecular Function: xyloglucan:xyloglucosyl transferase activity (GO:0016762);; Biological Process: cell wall modification (GO:0042545);…	--	--	--	Probable xyloglucan endotransglucosylase/hydrolase protein 23 OS=Arabidopsis thaliana GN=XTH23 PE=2 SV=1	Uncharacterized protein OS=Vigna angularis var. angularis GN=Vigan.01G476400 PE=4 SV=1	hypothetical protein LR48_Vigan627s006700 [Vigna angularis]
Vigun07g107500.v1.1	Vigun07g107500	0.00750756	1.10407	up	PITAhm_000033-RA	AP2/ERF->AP2/ERF-ERF	http://bioinfo.bti.cornell.edu/cgi-bin/itak/db_gene_seq.cgi?trans_ID=PITAhm_000033-RA	[P]	Inorganic ion transport and metabolism	Cellular Component: integral component of plasma membrane (GO:0005887);; Molecular Function: secondary active sulfate transmembrane transporter activity (GO:0008271);; Cellular Component: chloroplast (GO:0009507);; Biological Process: sulfate transmembrane transport (GO:1902358);;	--	[P]	Inorganic ion transport and metabolism	Sulfate transporter 3.1 OS=Arabidopsis thaliana GN=SULTR3;1 PE=2 SV=1	Uncharacterized protein OS=Phaseolus vulgaris GN=PHAVU_007G174100g PE=3 SV=1	PREDICTED: sulfate transporter 3.1-like [Vigna radiata var. radiata]
Vigun07g122000.v1.1	Vigun07g122000	3.12429e-05	-1.58685	down	Vang06g19130.1	AP2/ERF->AP2/ERF-ERF	http://bioinfo.bti.cornell.edu/cgi-bin/itak/db_gene_seq.cgi?trans_ID=Vang06g19130.1	--	--	Molecular Function: DNA binding (GO:0003677);; Molecular Function: sequence-specific DNA binding transcription factor activity (GO:0003700);; Cellular Component: nucleus (GO:0005634);; Biological Process: regulation of transcription, DNA-templated (GO:0006355);;	K09286|1.89028e-77|rcu:RCOM_1179490|hypothetical protein; K09286 EREBP-like factor (A)	--	--	Ethylene-responsive transcription factor RAP2-3 OS=Arabidopsis thaliana GN=RAP2-3 PE=1 SV=2	Uncharacterized protein OS=Vigna angularis var. angularis GN=Vigan.08G253900 PE=4 SV=1	PREDICTED: ethylene-responsive transcription factor RAP2-3-like [Vigna radiata var. radiata]
Vigun07g189000.v1.1	Vigun07g189000	0.000159743	1.37348	up	Rsa1.0_03034.1_g00001.1	AP2/ERF->AP2/ERF-ERF	http://bioinfo.bti.cornell.edu/cgi-bin/itak/db_gene_seq.cgi?trans_ID=Rsa1.0_03034.1_g00001.1	[Q]	Secondary metabolites biosynthesis, transport and catabolism	Molecular Function: copper ion binding (GO:0005507);; Molecular Function: L-ascorbate oxidase activity (GO:0008447);; Cellular Component: plant-type cell wall (GO:0009505);; Cellular Component: plasmodesma (GO:0009506);; Cellular Component: integral component of membrane (GO:0016021);; Molecular Function: oxidoreductase activity, oxidizing metal ions (GO:0016722);; Biological Process: oxidation-r…	--	[Q]	Secondary metabolites biosynthesis, transport and catabolism	Monocopper oxidase-like protein SKU5 OS=Arabidopsis thaliana GN=SKU5 PE=1 SV=1	Uncharacterized protein OS=Phaseolus vulgaris GN=PHAVU_007G140000g PE=4 SV=1	hypothetical protein PHAVU_007G140000g [Phaseolus vulgaris]
Vigun07g195100.v1.1	Vigun07g195100	8.54314e-10	-1.70448	down	Phvul.007G102800.1	AP2/ERF->AP2/ERF-RAV	http://bioinfo.bti.cornell.edu/cgi-bin/itak/db_gene_seq.cgi?trans_ID=Phvul.007G102800.1	--	--	Molecular Function: DNA binding (GO:0003677);; Molecular Function: sequence-specific DNA binding transcription factor activity (GO:0003700);; Cellular Component: nucleus (GO:0005634);; Biological Process: regulation of transcription, DNA-templated (GO:0006355);;	K09287|2.07862e-137|rcu:RCOM_0705620|DNA-binding protein RAV1, putative; K09287 RAV-like factor (A)	--	--	AP2/ERF and B3 domain-containing transcription repressor TEM1 OS=Arabidopsis thaliana GN=TEM1 PE=1 SV=1	Uncharacterized protein OS=Phaseolus vulgaris GN=PHAVU_007G102800g PE=4 SV=1	hypothetical protein PHAVU_007G102800g [Phaseolus vulgaris]
Vigun05g106100.v1.1	Vigun05g106100	9.35381e-06	-1.09459	down	Csa05g023150.2	AUX/IAA	http://bioinfo.bti.cornell.edu/cgi-bin/itak/db_gene_seq.cgi?trans_ID=Csa05g023150.2	--	--	Cellular Component: integral component of membrane (GO:0016021);; Molecular Function: transferase activity (GO:0016740);;	--	[R]	General function prediction only	LRR receptor-like serine/threonine-protein kinase GSO1 OS=Arabidopsis thaliana GN=GSO1 PE=2 SV=1	Uncharacterized protein OS=Phaseolus angularis GN=LR48_Vigan03g096800 PE=4 SV=1	PREDICTED: LRR receptor-like serine/threonine-protein kinase GSO1 [Vigna radiata var. radiata]
Vigun05g179500.v1.1	Vigun05g179500	1.06788e-07	-1.66835	down	Manes.16G122500.1	AUX/IAA	http://bioinfo.bti.cornell.edu/cgi-bin/itak/db_gene_seq.cgi?trans_ID=Manes.16G122500.1	[RTKL]	--	Molecular Function: protein serine/threonine kinase activity (GO:0004674);; Molecular Function: non-membrane spanning protein tyrosine kinase activity (GO:0004715);; Molecular Function: ATP binding (GO:0005524);; Cellular Component: plasma membrane (GO:0005886);; Cellular Component: integral component of membrane (GO:0016021);; Biological Process: peptidyl-tyrosine phosphorylation (GO:0018108);;	--	--	--	Probable leucine-rich repeat receptor-like serine/threonine-protein kinase At3g14840 OS=Arabidopsis thaliana GN=LRR-RLK PE=2 SV=1	Uncharacterized protein OS=Vigna angularis var. angularis GN=Vigan.07G224600 PE=4 SV=1	hypothetical protein VIGAN_07224600 [Vigna angularis var. angularis]
Vigun10g186100.v1.1	Vigun10g186100	0.00635446	-1.01387	down	Vang0069ss01210.1	AUX/IAA	http://bioinfo.bti.cornell.edu/cgi-bin/itak/db_gene_seq.cgi?trans_ID=Vang0069ss01210.1	--	--	Cellular Component: nucleus (GO:0005634);; Biological Process: regulation of transcription, DNA-templated (GO:0006355);; Biological Process: auxin-activated signaling pathway (GO:0009734);;	K14484|4.14372e-86|rcu:RCOM_0895040|Auxin-induced protein AUX22, putative; K14484 auxin-responsive protein IAA (A)	--	--	Auxin-induced protein 22A OS=Vigna radiata var. radiata GN=AUX22A PE=2 SV=1	Uncharacterized protein OS=Vigna angularis var. angularis GN=Vigan.09G219700 PE=4 SV=1	RecName: Full=Auxin-induced protein 22A; AltName: Full=Indole-3-acetic acid-induced protein ARG3
Vigun02g173200.v1.1	Vigun02g173200	0.000503427	1.1272	up	MDP0000242456	B3->B3	http://bioinfo.bti.cornell.edu/cgi-bin/itak/db_gene_seq.cgi?trans_ID=MDP0000242456	[V]	Defense mechanisms	Biological Process: drug transmembrane transport (GO:0006855);; Molecular Function: drug transmembrane transporter activity (GO:0015238);; Molecular Function: antiporter activity (GO:0015297);; Cellular Component: integral component of membrane (GO:0016021);;	K03327|0|rcu:RCOM_1683800|multidrug resistance pump, putative; K03327 multidrug resistance protein, MATE family (A)	[R]	General function prediction only	Protein DETOXIFICATION 49 OS=Arabidopsis thaliana GN=DTX49 PE=2 SV=1	Uncharacterized protein OS=Vigna angularis var. angularis GN=Vigan.10G211900 PE=4 SV=1	hypothetical protein VIGAN_10211900 [Vigna angularis var. angularis]
Vigun04g108000.v1.1	Vigun04g108000	6.46268e-14	1.64774	up	Thecc1EG000515t1	B3->B3	http://bioinfo.bti.cornell.edu/cgi-bin/itak/db_gene_seq.cgi?trans_ID=Thecc1EG000515t1	[Q]	Secondary metabolites biosynthesis, transport and catabolism	Molecular Function: monooxygenase activity (GO:0004497);; Molecular Function: iron ion binding (GO:0005506);; Cellular Component: integral component of membrane (GO:0016021);; Molecular Function: oxidoreductase activity, acting on paired donors, with incorporation or reduction of molecular oxygen (GO:0016705);; Molecular Function: heme binding (GO:0020037);; Biological Process: oxidation-reductio…	--	[Q]	Secondary metabolites biosynthesis, transport and catabolism	Cytochrome P450 81E8 OS=Medicago truncatula GN=CYP81E8 PE=2 SV=1	Uncharacterized protein OS=Vigna angularis var. angularis GN=Vigan.11G106100 PE=4 SV=1	hypothetical protein VIGAN_11106100 [Vigna angularis var. angularis]
Vigun05g100700.v1.1	Vigun05g100700	0.000420745	1.37194	up	Bra001729	B3->B3	http://bioinfo.bti.cornell.edu/cgi-bin/itak/db_gene_seq.cgi?trans_ID=Bra001729	[R]	General function prediction only	Molecular Function: iron ion binding (GO:0005506);; Molecular Function: leucocyanidin oxygenase activity (GO:0050589);; Biological Process: oxidation-reduction process (GO:0055114);;	--	[QR]	--	Leucoanthocyanidin dioxygenase OS=Malus domestica GN=ANS PE=2 SV=1	Uncharacterized protein OS=Phaseolus vulgaris GN=PHAVU_008G098500g PE=3 SV=1	hypothetical protein PHAVU_008G098500g [Phaseolus vulgaris]
Vigun05g176900.v1.1	Vigun05g176900	0.0061933	1.12593	up	Bra001729	B3->B3	http://bioinfo.bti.cornell.edu/cgi-bin/itak/db_gene_seq.cgi?trans_ID=Bra001729	[R]	General function prediction only	Molecular Function: oxidoreductase activity (GO:0016491);; Molecular Function: metal ion binding (GO:0046872);; Biological Process: oxidation-reduction process (GO:0055114);;	--	[QR]	--	Protein SRG1 OS=Arabidopsis thaliana GN=SRG1 PE=2 SV=1	Uncharacterized protein OS=Vigna angularis var. angularis GN=Vigan.07G211100 PE=4 SV=1	PREDICTED: protein SRG1-like isoform X1 [Vigna radiata var. radiata]
Vigun06g090700.v1.1	Vigun06g090700	2.83981e-08	1.41866	up	Lus10019354	B3->B3	http://bioinfo.bti.cornell.edu/cgi-bin/itak/db_gene_seq.cgi?trans_ID=Lus10019354	[Q]	Secondary metabolites biosynthesis, transport and catabolism	Molecular Function: monooxygenase activity (GO:0004497);; Molecular Function: iron ion binding (GO:0005506);; Cellular Component: integral component of membrane (GO:0016021);; Molecular Function: oxidoreductase activity, acting on paired donors, with incorporation or reduction of molecular oxygen (GO:0016705);; Molecular Function: heme binding (GO:0020037);; Biological Process: oxidation-reductio…	--	[QI]	--	Cytochrome P450 714C2 OS=Oryza sativa subsp. japonica GN=CYP714C2 PE=2 SV=1	Uncharacterized protein OS=Vigna angularis var. angularis GN=Vigan.05G164200 PE=4 SV=1	hypothetical protein LR48_Vigan09g140800 [Vigna angularis]
Vigun07g058400.v1.1	Vigun07g058400	7.73083e-06	-1.29072	down	Phvul.007G230700.1	B3->B3	http://bioinfo.bti.cornell.edu/cgi-bin/itak/db_gene_seq.cgi?trans_ID=Phvul.007G230700.1	--	--	Molecular Function: DNA binding (GO:0003677);; Cellular Component: nucleus (GO:0005634);; Biological Process: regulation of transcription, DNA-templated (GO:0006355);;	--	--	--	B3 domain-containing protein At5g06250 OS=Arabidopsis thaliana GN=At5g06250 PE=2 SV=1	Uncharacterized protein OS=Vigna angularis var. angularis GN=Vigan.08G298900 PE=4 SV=1	hypothetical protein LR48_Vigan02g065900 [Vigna angularis]
Vigun09g003600.v1.1	Vigun09g003600	0.00158982	1.18615	up	Phvul.009G260100.1	B3->B3	http://bioinfo.bti.cornell.edu/cgi-bin/itak/db_gene_seq.cgi?trans_ID=Phvul.009G260100.1	--	--	Molecular Function: DNA binding (GO:0003677);; Cellular Component: nucleus (GO:0005634);; Biological Process: regulation of transcription, DNA-templated (GO:0006355);;	--	--	--	B3 domain-containing transcription factor NGA1 OS=Arabidopsis thaliana GN=NGA1 PE=1 SV=1	Uncharacterized protein OS=Vigna angularis var. angularis GN=Vigan.02G338400 PE=4 SV=1	hypothetical protein LR48_Vigan635s004100 [Vigna angularis]
Vigun10g006300.v1.1	Vigun10g006300	1.54961e-05	-1.18952	down	Thecc1EG000515t1	B3->B3	http://bioinfo.bti.cornell.edu/cgi-bin/itak/db_gene_seq.cgi?trans_ID=Thecc1EG000515t1	[Q]	Secondary metabolites biosynthesis, transport and catabolism	Biological Process: RNA splicing, via endonucleolytic cleavage and ligation (GO:0000394);; Molecular Function: iron ion binding (GO:0005506);; Cellular Component: endoplasmic reticulum (GO:0005783);; Cellular Component: Golgi apparatus (GO:0005794);; Cellular Component: plasma membrane (GO:0005886);; Molecular Function: methyltransferase activity (GO:0008168);; Molecular Function: sterol 14-demet…	--	[Q]	Secondary metabolites biosynthesis, transport and catabolism	Sterol 14-demethylase OS=Arabidopsis thaliana GN=CYP51G1 PE=1 SV=1	Uncharacterized protein OS=Vigna angularis var. angularis GN=Vigan.09G009900 PE=4 SV=1	PREDICTED: obtusifoliol 14-alpha demethylase [Vigna radiata var. radiata]
Vigun10g044600.v1.1	Vigun10g044600	0.00352449	1.06449	up	Thecc1EG000515t1	B3->B3	http://bioinfo.bti.cornell.edu/cgi-bin/itak/db_gene_seq.cgi?trans_ID=Thecc1EG000515t1	[Q]	Secondary metabolites biosynthesis, transport and catabolism	Molecular Function: iron ion binding (GO:0005506);; Cellular Component: integral component of membrane (GO:0016021);; Molecular Function: heme binding (GO:0020037);; Biological Process: secondary metabolite biosynthetic process (GO:0044550);; Biological Process: terpene biosynthetic process (GO:0046246);; Biological Process: oxidation-reduction process (GO:0055114);; Molecular Function: 4,8,12-tr…	K17961|0|rcu:RCOM_1417690|cytochrome P450, putative (EC:1.14.13.21); K17961 cytochrome P450, family 82, subfamily G, polypeptide 1 [EC:1.14.-.-] (A)	[Q]	Secondary metabolites biosynthesis, transport and catabolism	Cytochrome P450 82C4 OS=Arabidopsis thaliana GN=CYP82C4 PE=2 SV=1	Uncharacterized protein OS=Vigna angularis var. angularis GN=Vigan.09G046700 PE=4 SV=1	PREDICTED: cytochrome P450 CYP82D47-like [Vigna radiata var. radiata]
Vigun10g052600.v1.1	Vigun10g052600	8.66091e-14	2.31458	up	mrna20854.1	B3->B3	http://bioinfo.bti.cornell.edu/cgi-bin/itak/db_gene_seq.cgi?trans_ID=mrna20854.1	[E]	Amino acid transport and metabolism	Molecular Function: glutamate 5-kinase activity (GO:0004349);; Molecular Function: glutamate-5-semialdehyde dehydrogenase activity (GO:0004350);; Cellular Component: cytoplasm (GO:0005737);; Biological Process: proline biosynthetic process (GO:0006561);; Cellular Component: integral component of membrane (GO:0016021);; Biological Process: phosphorylation (GO:0016310);; Biological Process: oxidati…	K12657|0|vvi:100232881|P5CS; pyrroline-5-carboxylate synthetase; K12657 delta-1-pyrroline-5-carboxylate synthetase [EC:2.7.2.11 1.2.1.41] (A)	[E]	Amino acid transport and metabolism	Delta-1-pyrroline-5-carboxylate synthase OS=Actinidia deliciosa PE=2 SV=1	VuP5CS protein OS=Vigna unguiculata GN=VuP5CS PE=2 SV=1	VuP5CS [Vigna unguiculata]
Vigun10g136500.v1.1	Vigun10g136500	1.29534e-07	-1.38753	down	mrna07861.1	B3->B3	http://bioinfo.bti.cornell.edu/cgi-bin/itak/db_gene_seq.cgi?trans_ID=mrna07861.1	--	--	--	--	--	--	--	Uncharacterized protein OS=Phaseolus angularis GN=LR48_Vigan11g028500 PE=4 SV=1	PREDICTED: uncharacterized protein LOC106773141 [Vigna radiata var. radiata]
Vigun11g055200.v1.1	Vigun11g055200	0.00349653	1.11497	up	Lus10019354	B3->B3	http://bioinfo.bti.cornell.edu/cgi-bin/itak/db_gene_seq.cgi?trans_ID=Lus10019354	[Q]	Secondary metabolites biosynthesis, transport and catabolism	Molecular Function: acyl-CoA oxidase activity (GO:0003997);; Molecular Function: iron ion binding (GO:0005506);; Cellular Component: integral component of membrane (GO:0016021);; Molecular Function: oxidoreductase activity, acting on paired donors, with incorporation or reduction of molecular oxygen, NAD(P)H as one donor, and incorporation of one atom of oxygen (GO:0016709);; Molecular Function: …	--	[QI]	--	11-oxo-beta-amyrin 30-oxidase OS=Glycyrrhiza uralensis GN=CYP72A154 PE=1 SV=1	Uncharacterized protein OS=Vigna angularis var. angularis GN=Vigan.06G147100 PE=4 SV=1	hypothetical protein VIGAN_06147100 [Vigna angularis var. angularis]
Vigun10g051600.v1.1	Vigun10g051600	0.00253435	-1.23198	down	GSBRNA2T00086041001	B3->B3-ARF	http://bioinfo.bti.cornell.edu/cgi-bin/itak/db_gene_seq.cgi?trans_ID=GSBRNA2T00086041001	--	--	Biological Process: MAPK cascade (GO:0000165);; Molecular Function: ATP binding (GO:0005524);; Cellular Component: cell wall (GO:0005618);; Cellular Component: nucleus (GO:0005634);; Biological Process: protein targeting to membrane (GO:0006612);; Cellular Component: chloroplast thylakoid membrane (GO:0009535);; Biological Process: detection of biotic stimulus (GO:0009595);; Biological Process: r…	--	[O]	Posttranslational modification, protein turnover, chaperones	Ribulose bisphosphate carboxylase/oxygenase activase 1, chloroplastic OS=Larrea tridentata GN=RCA1 PE=1 SV=1	Uncharacterized protein OS=Vigna angularis var. angularis GN=Vigan.09G055800 PE=4 SV=1	hypothetical protein LR48_Vigan11g123700 [Vigna angularis]
Vigun03g360900.v1.1	Vigun03g360900	2.05702e-05	1.19902	up	MDP0000270344	BES1	http://bioinfo.bti.cornell.edu/cgi-bin/itak/db_gene_seq.cgi?trans_ID=MDP0000270344	[R]	General function prediction only	Molecular Function: receptor activity (GO:0004872);; Biological Process: response to hormone (GO:0009725);; Cellular Component: integral component of membrane (GO:0016021);;	K07297|9.51191e-150|vvi:100262689|heptahelical transmembrane protein 1; K07297 adiponectin receptor (A)	[RT]	--	Heptahelical transmembrane protein 1 OS=Arabidopsis thaliana GN=HHP1 PE=1 SV=1	Uncharacterized protein OS=Vigna angularis var. angularis GN=Vigan.01G427900 PE=4 SV=1	PREDICTED: heptahelical transmembrane protein 1-like [Vigna radiata var. radiata]
Vigun01g010600.v1.1	Vigun01g010600	9.67112e-06	-1.67011	down	Rsa1.0_00048.1_g00027.1	bHLH	http://bioinfo.bti.cornell.edu/cgi-bin/itak/db_gene_seq.cgi?trans_ID=Rsa1.0_00048.1_g00027.1	--	--	Molecular Function: oxidoreductase activity (GO:0016491);; Biological Process: oxidation-reduction process (GO:0055114);;	--	--	--	Eugenol synthase 1 OS=Ocimum basilicum GN=EGS1 PE=1 SV=1	Uncharacterized protein OS=Vigna angularis var. angularis GN=Vigan.07G171700 PE=4 SV=1	PREDICTED: eugenol synthase 1-like [Vigna radiata var. radiata]
Vigun02g062800.v1.1	Vigun02g062800	9.1523e-05	-1.23157	down	Glyma.02G018900.1	bHLH	http://bioinfo.bti.cornell.edu/cgi-bin/itak/db_gene_seq.cgi?trans_ID=Glyma.02G018900.1	--	--	Molecular Function: DNA binding (GO:0003677);; Biological Process: response to light stimulus (GO:0009416);; Molecular Function: protein dimerization activity (GO:0046983);;	--	--	--	Transcription factor PRE6 OS=Arabidopsis thaliana GN=PRE6 PE=1 SV=1	Transcription factor bHLH135 OS=Glycine soja GN=glysoja_008100 PE=4 SV=1	PREDICTED: transcription factor PRE6 [Glycine max]
Vigun03g210900.v1.1	Vigun03g210900	0.00120662	-1.23702	down	C.cajan_41132	bHLH	http://bioinfo.bti.cornell.edu/cgi-bin/itak/db_gene_seq.cgi?trans_ID=C.cajan_41132	--	--	Molecular Function: DNA binding (GO:0003677);; Biological Process: response to light stimulus (GO:0009416);; Molecular Function: protein dimerization activity (GO:0046983);;	--	--	--	Transcription factor PRE6 OS=Arabidopsis thaliana GN=PRE6 PE=1 SV=1	Uncharacterized protein OS=Vigna angularis var. angularis GN=Vigan.01G223700 PE=4 SV=1	hypothetical protein LR48_Vigan01g100300 [Vigna angularis]
Vigun07g112200.v1.1	Vigun07g112200	0.00619251	-1.06975	down	evm.model.scaffold3918.4	bHLH	http://bioinfo.bti.cornell.edu/cgi-bin/itak/db_gene_seq.cgi?trans_ID=evm.model.scaffold3918.4	[J]	Translation, ribosomal structure and biogenesis	Cellular Component: mitochondrion (GO:0005739);; Biological Process: tRNA modification (GO:0006400);; Biological Process: reciprocal meiotic recombination (GO:0007131);; Molecular Function: AMP dimethylallyltransferase activity (GO:0009824);; Molecular Function: tRNA dimethylallyltransferase activity (GO:0052381);; Molecular Function: ATP dimethylallyltransferase activity (GO:0052622);; Molecular…	K10760|1.45953e-120|vvi:100245931|adenylate isopentenyltransferase 3, chloroplastic; K10760 adenylate isopentenyltransferase (cytokinin synthase) (A)	[J]	Translation, ribosomal structure and biogenesis	Adenylate isopentenyltransferase 3, chloroplastic OS=Arabidopsis thaliana GN=IPT3 PE=1 SV=1	Uncharacterized protein OS=Vigna angularis var. angularis GN=Vigan.08G238100 PE=4 SV=1	PREDICTED: adenylate isopentenyltransferase 3, chloroplastic [Vigna radiata var. radiata]
Vigun08g049300.v1.1	Vigun08g049300	1.40088e-07	-1.58323	down	MDP0000606021	bHLH	http://bioinfo.bti.cornell.edu/cgi-bin/itak/db_gene_seq.cgi?trans_ID=MDP0000606021	[C]	Energy production and conversion	Molecular Function: aldehyde dehydrogenase (NAD) activity (GO:0004029);; Molecular Function: succinate-semialdehyde dehydrogenase (NAD+) activity (GO:0004777);; Molecular Function: glyceraldehyde-3-phosphate dehydrogenase (NADP+) (non-phosphorylating) activity (GO:0008886);; Molecular Function: succinate-semialdehyde dehydrogenase [NAD(P)+] activity (GO:0009013);; Biological Process: oxidation-re…	--	[C]	Energy production and conversion	NADP-dependent glyceraldehyde-3-phosphate dehydrogenase OS=Nicotiana plumbaginifolia GN=GAPN PE=2 SV=1	Uncharacterized protein OS=Phaseolus angularis GN=LR48_Vigan07g244700 PE=3 SV=1	hypothetical protein LR48_Vigan07g244700 [Vigna angularis]
Vigun08g111500.v1.1	Vigun08g111500	3.60305e-08	-1.80353	down	Phvul.008G184800.1	bHLH	http://bioinfo.bti.cornell.edu/cgi-bin/itak/db_gene_seq.cgi?trans_ID=Phvul.008G184800.1	--	--	Molecular Function: 2-alkenal reductase [NAD(P)] activity (GO:0032440);; Molecular Function: protein dimerization activity (GO:0046983);; Biological Process: oxidation-reduction process (GO:0055114);;	--	--	--	Transcription factor bHLH93 OS=Arabidopsis thaliana GN=BHLH93 PE=1 SV=1	Uncharacterized protein OS=Vigna angularis var. angularis GN=Vigan.03G142600 PE=4 SV=1	hypothetical protein LR48_Vigan07g174500 [Vigna angularis]
Vigun09g179300.v1.1	Vigun09g179300	9.02922e-06	-1.03665	down	Phvul.009G033800.1	bHLH	http://bioinfo.bti.cornell.edu/cgi-bin/itak/db_gene_seq.cgi?trans_ID=Phvul.009G033800.1	--	--	Biological Process: metabolic process (GO:0008152);; Molecular Function: amino acid binding (GO:0016597);; Molecular Function: protein dimerization activity (GO:0046983);;	--	--	--	Transcription factor bHLH94 OS=Arabidopsis thaliana GN=BHLH94 PE=2 SV=2	Uncharacterized protein OS=Vigna angularis var. angularis GN=Vigan.02G117000 PE=4 SV=1	hypothetical protein LR48_Vigan04g194400 [Vigna angularis]
Vigun11g212700.v1.1	Vigun11g212700	0.00747951	1.09928	up	PGSC0003DMT400000883	bHLH	http://bioinfo.bti.cornell.edu/cgi-bin/itak/db_gene_seq.cgi?trans_ID=PGSC0003DMT400000883	[C]	Energy production and conversion	Biological Process: cytokinin metabolic process (GO:0009690);; Cellular Component: integral component of membrane (GO:0016021);; Molecular Function: oxidoreductase activity, acting on CH-OH group of donors (GO:0016614);; Molecular Function: cytokinin dehydrogenase activity (GO:0019139);; Molecular Function: flavin adenine dinucleotide binding (GO:0050660);; Biological Process: oxidation-reduction…	K00279|0|rcu:RCOM_1453990|Cytokinin dehydrogenase, putative (EC:1.5.99.12); K00279 cytokinin dehydrogenase [EC:1.5.99.12] (A)	[C]	Energy production and conversion	Cytokinin dehydrogenase 6 OS=Arabidopsis thaliana GN=CKX6 PE=2 SV=2	Uncharacterized protein OS=Vigna angularis var. angularis GN=Vigan.06G257700 PE=4 SV=1	hypothetical protein VIGAN_06257700 [Vigna angularis var. angularis]
Vigun02g010900.v1.1	Vigun02g010900	8.65721e-07	1.23514	up	Millet_GLEAN_10010513	bZIP	http://bioinfo.bti.cornell.edu/cgi-bin/itak/db_gene_seq.cgi?trans_ID=Millet_GLEAN_10010513	[I]	Lipid transport and metabolism	Biological Process: long-chain fatty acid metabolic process (GO:0001676);; Molecular Function: long-chain fatty acid-CoA ligase activity (GO:0004467);;	--	[I]	Lipid transport and metabolism	Long chain acyl-CoA synthetase 2 OS=Arabidopsis thaliana GN=LACS2 PE=2 SV=1	Uncharacterized protein OS=Vigna angularis var. angularis GN=Vigan.10G013500 PE=4 SV=1	PREDICTED: long chain acyl-CoA synthetase 2-like [Vigna radiata var. radiata]
Vigun05g099900.v1.1	Vigun05g099900	0.00554988	-1.049	down	CotAD_37052	bZIP	http://bioinfo.bti.cornell.edu/cgi-bin/itak/db_gene_seq.cgi?trans_ID=CotAD_37052	--	--	Biological Process: transcription, DNA-templated (GO:0006351);; Molecular Function: sequence-specific DNA binding (GO:0043565);;	--	--	--	Transcription factor HBP-1b(c38) OS=Triticum aestivum PE=2 SV=1	Uncharacterized protein OS=Phaseolus angularis GN=LR48_Vigan03g089600 PE=4 SV=1	PREDICTED: transcription factor HBP-1b(c38)-like [Vigna radiata var. radiata]
Vigun11g188200.v1.1	Vigun11g188200	0.000124573	1.28868	up	PH01000276G1150	bZIP	http://bioinfo.bti.cornell.edu/cgi-bin/itak/db_gene_seq.cgi?trans_ID=PH01000276G1150	--	--	--	--	--	--	--	Uncharacterized protein OS=Vigna angularis var. angularis GN=Vigan.06G234900 PE=4 SV=1	hypothetical protein LR48_Vigan08g183200 [Vigna angularis]
Vigun07g080600.v1.1	Vigun07g080600	3.47645e-07	1.31351	up	15407163	C2C2->C2C2-Dof	http://bioinfo.bti.cornell.edu/cgi-bin/itak/db_gene_seq.cgi?trans_ID=15407163	--	--	Molecular Function: peroxidase activity (GO:0004601);; Cellular Component: extracellular region (GO:0005576);; Cellular Component: cytosol (GO:0005829);; Biological Process: response to oxidative stress (GO:0006979);; Cellular Component: plant-type cell wall (GO:0009505);; Biological Process: plant-type cell wall organization (GO:0009664);; Molecular Function: heme binding (GO:0020037);; Biologic…	K00430|2.68403e-177|vvi:100256842|peroxidase 21; K00430 peroxidase [EC:1.11.1.7] (A)	--	--	Peroxidase 21 OS=Arabidopsis thaliana GN=PER21 PE=1 SV=1	Peroxidase OS=Phaseolus vulgaris GN=PHAVU_007G107400g PE=3 SV=1	PREDICTED: peroxidase 21 [Vigna radiata var. radiata]
Vigun04g067600.v1.1	Vigun04g067600	0.00880666	1.10456	up	Bo1g108240.1	C2C2->C2C2-GATA	http://bioinfo.bti.cornell.edu/cgi-bin/itak/db_gene_seq.cgi?trans_ID=Bo1g108240.1	[P]	Inorganic ion transport and metabolism	Molecular Function: calcium-transporting ATPase activity (GO:0005388);; Molecular Function: ATP binding (GO:0005524);; Cellular Component: integral component of plasma membrane (GO:0005887);; Biological Process: cellular zinc ion homeostasis (GO:0006882);; Biological Process: metabolic process (GO:0008152);; Biological Process: response to nematode (GO:0009624);; Cellular Component: intracellular…	K01537|0|vvi:100264868|putative calcium-transporting ATPase 13, plasma membrane-type; K01537 Ca2+-transporting ATPase [EC:3.6.3.8] (A)	[P]	Inorganic ion transport and metabolism	Putative calcium-transporting ATPase 13, plasma membrane-type OS=Arabidopsis thaliana GN=ACA13 PE=3 SV=1	Uncharacterized protein OS=Vigna angularis var. angularis GN=Vigan.11G067700 PE=4 SV=1	PREDICTED: putative calcium-transporting ATPase 13, plasma membrane-type [Vigna radiata var. radiata]
Vigun09g256500.v1.1	Vigun09g256500	0.000188732	1.26057	up	GRMZM2G396451_T01	C2C2->C2C2-GATA	http://bioinfo.bti.cornell.edu/cgi-bin/itak/db_gene_seq.cgi?trans_ID=GRMZM2G396451_T01	--	--	Molecular Function: carnitine O-palmitoyltransferase activity (GO:0004095);; Cellular Component: intracellular (GO:0005622);; Biological Process: metabolic process (GO:0008152);; Biological Process: intracellular signal transduction (GO:0035556);; Molecular Function: metal ion binding (GO:0046872);;	K17609|0|vvi:100262541|probable nucleoredoxin 2; K17609 nucleoredoxin [EC:1.8.1.8] (A)	[R]	General function prediction only	Probable nucleoredoxin 2 OS=Oryza sativa subsp. japonica GN=Os01g0794400 PE=2 SV=1	Uncharacterized protein OS=Vigna angularis var. angularis GN=Vigan.02G024700 PE=4 SV=1	hypothetical protein VIGAN_02024700 [Vigna angularis var. angularis]
Vigun03g083700.v1.1	Vigun03g083700	5.25425e-07	1.42066	up	Niben101Scf00271g08008.1	C2C2->C2C2-LSD	http://bioinfo.bti.cornell.edu/cgi-bin/itak/db_gene_seq.cgi?trans_ID=Niben101Scf00271g08008.1	--	--	Molecular Function: NADH dehydrogenase activity (GO:0003954);; Cellular Component: cytosol (GO:0005829);; Cellular Component: plasma membrane (GO:0005886);; Cellular Component: integral component of membrane (GO:0016021);; Biological Process: iron-sulfur cluster assembly (GO:0016226);; Molecular Function: iron-sulfur cluster binding (GO:0051536);;	--	--	--	CASP-like protein 1B1 OS=Glycine max PE=2 SV=1	Uncharacterized protein OS=Vigna angularis var. angularis GN=Vigan.01G096100 PE=4 SV=1	hypothetical protein LR48_Vigan564s000900 [Vigna angularis]
Vigun09g046900.v1.1	Vigun09g046900	3.48943e-05	1.12798	up	Niben101Scf01060g01010.1	C2C2->C2C2-LSD	http://bioinfo.bti.cornell.edu/cgi-bin/itak/db_gene_seq.cgi?trans_ID=Niben101Scf01060g01010.1	--	--	Molecular Function: NADH dehydrogenase activity (GO:0003954);; Cellular Component: cytosol (GO:0005829);; Cellular Component: plasma membrane (GO:0005886);; Cellular Component: integral component of membrane (GO:0016021);; Biological Process: iron-sulfur cluster assembly (GO:0016226);; Molecular Function: iron-sulfur cluster binding (GO:0051536);;	--	--	--	CASP-like protein 1B1 OS=Glycine max PE=2 SV=1	Uncharacterized protein OS=Vigna angularis var. angularis GN=Vigan.02G291200 PE=4 SV=1	hypothetical protein LR48_Vigan213s001400 [Vigna angularis]
Vigun04g074500.v1.1	Vigun04g074500	2.12587e-05	-1.1032	down	Vang06g10740.1	C2C2->C2C2-YABBY	http://bioinfo.bti.cornell.edu/cgi-bin/itak/db_gene_seq.cgi?trans_ID=Vang06g10740.1	[M]	Cell wall/membrane/envelope biogenesis	Biological Process: (1->3)-beta-D-glucan catabolic process (GO:0006076);; Cellular Component: cell surface (GO:0009986);; Molecular Function: glucan endo-1,3-beta-D-glucosidase activity (GO:0042973);; Molecular Function: glucan endo-1,3-beta-glucanase activity, C-3 substituted reducing group (GO:0052861);; Molecular Function: glucan endo-1,4-beta-glucanase activity, C-3 substituted reducing group…	--	[G]	Carbohydrate transport and metabolism	Probable endo-1,3(4)-beta-glucanase ARB_01444 OS=Arthroderma benhamiae (strain ATCC MYA-4681 / CBS 112371) GN=ARB_01444 PE=1 SV=1	Uncharacterized protein OS=Vigna angularis var. angularis GN=Vigan.11G071700 PE=4 SV=1	hypothetical protein VIGAN_11071700 [Vigna angularis var. angularis]
Vigun01g195700.v1.1	Vigun01g195700	0.000929354	-1.25195	down	Vang04g16700.1	C2H2	http://bioinfo.bti.cornell.edu/cgi-bin/itak/db_gene_seq.cgi?trans_ID=Vang04g16700.1	--	--	--	--	--	--	--	Uncharacterized protein OS=Phaseolus angularis GN=LR48_Vigan03g280200 PE=4 SV=1	hypothetical protein LR48_Vigan03g280200 [Vigna angularis]
Vigun02g009000.v1.1	Vigun02g009000	0.00260741	1.08856	up	GSMUA_Achr6P15360_001	C2H2	http://bioinfo.bti.cornell.edu/cgi-bin/itak/db_gene_seq.cgi?trans_ID=GSMUA_Achr6P15360_001	[T]	Signal transduction mechanisms	Molecular Function: phosphatidylinositol-4,5-bisphosphate 5-phosphatase activity (GO:0004439);; Biological Process: glucuronoxylan metabolic process (GO:0010413);; Biological Process: xylan biosynthetic process (GO:0045492);; Biological Process: phosphatidylinositol dephosphorylation (GO:0046856);;	--	[U]	Intracellular trafficking, secretion, and vesicular transport	Type IV inositol polyphosphate 5-phosphatase 9 OS=Arabidopsis thaliana GN=IP5P9 PE=1 SV=1	Uncharacterized protein OS=Phaseolus vulgaris GN=PHAVU_003G001800g PE=4 SV=1	hypothetical protein PHAVU_003G001800g [Phaseolus vulgaris]
Vigun04g152000.v1.1	Vigun04g152000	0.000406109	1.25162	up	snap_masked-scaffold4061-abinit-gene-0.3-mRNA-1	C2H2	http://bioinfo.bti.cornell.edu/cgi-bin/itak/db_gene_seq.cgi?trans_ID=snap_masked-scaffold4061-abinit-gene-0.3-mRNA-1	[IQR]	--	Molecular Function: calmodulin binding (GO:0005516);; Cellular Component: chloroplast inner membrane (GO:0009706);; Biological Process: protein transport (GO:0015031);; Cellular Component: integral component of membrane (GO:0016021);; Molecular Function: oxidoreductase activity (GO:0016491);; Biological Process: oxidation-reduction process (GO:0055114);;	--	[Q]	Secondary metabolites biosynthesis, transport and catabolism	Short-chain dehydrogenase TIC 32, chloroplastic OS=Pisum sativum GN=TIC32 PE=1 SV=1	Uncharacterized protein OS=Vigna angularis var. angularis GN=Vigan.11G178900 PE=4 SV=1	PREDICTED: short-chain dehydrogenase TIC 32, chloroplastic-like isoform X1 [Vigna radiata var. radiata]
Vigun05g162700.v1.1	Vigun05g162700	1.68555e-05	1.1706	up	Rsa1.0_06664.1_g00001.1	C2H2	http://bioinfo.bti.cornell.edu/cgi-bin/itak/db_gene_seq.cgi?trans_ID=Rsa1.0_06664.1_g00001.1	--	--	Cellular Component: extracellular region (GO:0005576);; Biological Process: metabolic process (GO:0008152);; Cellular Component: integral component of membrane (GO:0016021);; Molecular Function: hydrolase activity (GO:0016787);; Biological Process: sexual reproduction (GO:0019953);;	--	--	--	Putative expansin-B2 OS=Arabidopsis thaliana GN=EXPB2 PE=3 SV=2	Uncharacterized protein OS=Vigna angularis var. angularis GN=Vigan.04G204300 PE=4 SV=1	hypothetical protein LR48_Vigan03g158700 [Vigna angularis]
Vigun05g249900.v1.1	Vigun05g249900	0.00187912	-1.19492	down	Phvul.005G136300.1	C2H2	http://bioinfo.bti.cornell.edu/cgi-bin/itak/db_gene_seq.cgi?trans_ID=Phvul.005G136300.1	--	--	Molecular Function: nucleic acid binding (GO:0003676);; Molecular Function: metal ion binding (GO:0046872);;	--	[R]	General function prediction only	Protein indeterminate-domain 9 OS=Arabidopsis thaliana GN=IDD9 PE=2 SV=1	Uncharacterized protein OS=Vigna angularis var. angularis GN=Vigan.07G059700 PE=4 SV=1	PREDICTED: zinc finger protein JACKDAW-like isoform X1 [Vigna radiata var. radiata]
Vigun07g106600.v1.1	Vigun07g106600	2.10779e-05	-1.60578	down	Phvul.007G174900.1	C2H2	http://bioinfo.bti.cornell.edu/cgi-bin/itak/db_gene_seq.cgi?trans_ID=Phvul.007G174900.1	--	--	Molecular Function: nucleic acid binding (GO:0003676);; Molecular Function: metal ion binding (GO:0046872);;	--	[R]	General function prediction only	Protein indeterminate-domain 12 OS=Arabidopsis thaliana GN=IDD12 PE=2 SV=2	Uncharacterized protein OS=Vigna angularis var. angularis GN=Vigan.08G231600 PE=4 SV=1	hypothetical protein LR48_Vigan02g121800 [Vigna angularis]
Vigun07g252100.v1.1	Vigun07g252100	0.00627167	1.08378	up	mrna03614.1	C2H2	http://bioinfo.bti.cornell.edu/cgi-bin/itak/db_gene_seq.cgi?trans_ID=mrna03614.1	[G]	Carbohydrate transport and metabolism	Molecular Function: beta-glucosidase activity (GO:0008422);; Molecular Function: xylan 1,4-beta-xylosidase activity (GO:0009044);; Cellular Component: plant-type cell wall (GO:0009505);; Biological Process: arabinan catabolic process (GO:0031222);; Biological Process: xylan catabolic process (GO:0045493);; Molecular Function: alpha-L-arabinofuranosidase activity (GO:0046556);;	K15920|0|rcu:RCOM_0175560|Beta-glucosidase, putative (EC:3.2.1.21); K15920 beta-D-xylosidase 4 [EC:3.2.1.37] (A)	--	--	Probable beta-D-xylosidase 5 OS=Arabidopsis thaliana GN=BXL5 PE=2 SV=2	Uncharacterized protein OS=Vigna angularis var. angularis GN=Vigan.08G050800 PE=4 SV=1	hypothetical protein VIGAN_08050800 [Vigna angularis var. angularis]
Vigun07g285400.v1.1	Vigun07g285400	0.00429174	1.10836	up	Vang06g03390.1	C2H2	http://bioinfo.bti.cornell.edu/cgi-bin/itak/db_gene_seq.cgi?trans_ID=Vang06g03390.1	--	--	Molecular Function: metal ion binding (GO:0046872);;	--	[R]	General function prediction only	Zinc finger protein ZAT11 OS=Arabidopsis thaliana GN=ZAT11 PE=2 SV=1	Uncharacterized protein OS=Vigna angularis var. angularis GN=Vigan.08G012500 PE=4 SV=1	hypothetical protein VIGAN_08012500 [Vigna angularis var. angularis]
Vigun11g083600.v1.1	Vigun11g083600	0.000617461	-1.00751	down	Medtr4g080320.1	C2H2	http://bioinfo.bti.cornell.edu/cgi-bin/itak/db_gene_seq.cgi?trans_ID=Medtr4g080320.1	--	--	Biological Process: defense response (GO:0006952);; Biological Process: signal transduction (GO:0007165);; Molecular Function: ADP binding (GO:0043531);;	--	--	--	TMV resistance protein N OS=Nicotiana glutinosa GN=N PE=1 SV=1	Uncharacterized protein OS=Phaseolus vulgaris GN=PHAVU_011G140300g PE=4 SV=1	hypothetical protein PHAVU_011G140300g [Phaseolus vulgaris]
Vigun11g135100.v1.1	Vigun11g135100	6.10282e-05	-1.12814	down	Potri.014G134400.3	C2H2	http://bioinfo.bti.cornell.edu/cgi-bin/itak/db_gene_seq.cgi?trans_ID=Potri.014G134400.3	--	--	Molecular Function: zinc ion binding (GO:0008270);;	--	[R]	General function prediction only	E3 ubiquitin-protein ligase MIEL1 OS=Arabidopsis thaliana GN=MIEL1 PE=1 SV=1	Uncharacterized protein OS=Vigna angularis var. angularis GN=Vigan.06G175500 PE=4 SV=1	PREDICTED: E3 ubiquitin-protein ligase MIEL1 [Vigna radiata var. radiata]
Vigun03g305200.v1.1	Vigun03g305200	0.00197826	-1.01602	down	mrna31023.1	C3H	http://bioinfo.bti.cornell.edu/cgi-bin/itak/db_gene_seq.cgi?trans_ID=mrna31023.1	[E]	Amino acid transport and metabolism	Cellular Component: plasma membrane (GO:0005886);; Biological Process: oligopeptide transport (GO:0006857);; Biological Process: response to water deprivation (GO:0009414);; Biological Process: response to nitrate (GO:0010167);; Molecular Function: nitrate transmembrane transporter activity (GO:0015112);; Biological Process: nitrate transport (GO:0015706);; Cellular Component: integral component …	--	[E]	Amino acid transport and metabolism	Protein NRT1/ PTR FAMILY 6.3 OS=Arabidopsis thaliana GN=NPF6.3 PE=1 SV=1	Uncharacterized protein OS=Vigna angularis var. angularis GN=Vigan.01G380000 PE=4 SV=1	hypothetical protein LR48_Vigan01g215700 [Vigna angularis]
Vigun04g166900.v1.1	Vigun04g166900	0.00304069	-1.21549	down	Achn246351	C3H	http://bioinfo.bti.cornell.edu/cgi-bin/itak/db_gene_seq.cgi?trans_ID=Achn246351	[G]	Carbohydrate transport and metabolism	Cellular Component: phosphopyruvate hydratase complex (GO:0000015);; Molecular Function: magnesium ion binding (GO:0000287);; Molecular Function: phosphopyruvate hydratase activity (GO:0004634);; Biological Process: glycolytic process (GO:0006096);;	K01689|0|vvi:100254950|enolase; K01689 enolase [EC:4.2.1.11] (A)	[G]	Carbohydrate transport and metabolism	Enolase OS=Oryza sativa subsp. japonica GN=ENO1 PE=1 SV=2	Uncharacterized protein OS=Vigna angularis var. angularis GN=Vigan.11G199600 PE=4 SV=1	hypothetical protein LR48_Vigan10g059800 [Vigna angularis]
Vigun05g073100.v1.1	Vigun05g073100	0.00516308	1.0995	up	Oropetium_20150105_21144A	C3H	http://bioinfo.bti.cornell.edu/cgi-bin/itak/db_gene_seq.cgi?trans_ID=Oropetium_20150105_21144A	[GEPR]	--	Cellular Component: integral component of membrane (GO:0016021);; Biological Process: transmembrane transport (GO:0055085);;	--	[R]	General function prediction only	SPX domain-containing membrane protein At4g22990 OS=Arabidopsis thaliana GN=At4g22990 PE=2 SV=2	Uncharacterized protein OS=Vigna angularis var. angularis GN=Vigan.04G088900 PE=4 SV=1	PREDICTED: SPX domain-containing membrane protein At4g22990-like isoform X1 [Vigna radiata var. radiata]
Vigun08g090400.v1.1	Vigun08g090400	0.00336	-1.18097	down	Lus10022187	C3H	http://bioinfo.bti.cornell.edu/cgi-bin/itak/db_gene_seq.cgi?trans_ID=Lus10022187	--	--	Biological Process: amino acid transmembrane transport (GO:0003333);; Cellular Component: plasma membrane (GO:0005886);; Molecular Function: amino acid transmembrane transporter activity (GO:0015171);; Cellular Component: integral component of membrane (GO:0016021);; Biological Process: amino acid export (GO:0032973);; Biological Process: amino acid import (GO:0043090);; Biological Process: amino…	--	--	--	WAT1-related protein At4g08290 OS=Arabidopsis thaliana GN=At4g08290 PE=2 SV=1	Uncharacterized protein OS=Phaseolus angularis GN=LR48_Vigan07g216500 PE=4 SV=1	PREDICTED: WAT1-related protein At4g08290-like [Vigna radiata var. radiata]
Vigun09g174700.v1.1	Vigun09g174700	1.3055e-05	1.09727	up	MDP0000304584	C3H	http://bioinfo.bti.cornell.edu/cgi-bin/itak/db_gene_seq.cgi?trans_ID=MDP0000304584	[R]	General function prediction only	Biological Process: metabolic process (GO:0008152);; Molecular Function: transferase activity, transferring glycosyl groups (GO:0016757);;	--	--	--	Uncharacterized WD repeat-containing protein C2A9.03 OS=Schizosaccharomyces pombe (strain 972 / ATCC 24843) GN=SPBC2A9.03 PE=3 SV=2	Uncharacterized protein OS=Vigna angularis var. angularis GN=Vigan.02G122800 PE=4 SV=1	hypothetical protein LR48_Vigan04g188100 [Vigna angularis]
Vigun09g227500.v1.1	Vigun09g227500	0.00270563	-1.11733	down	Vang05g04440.1	C3H	http://bioinfo.bti.cornell.edu/cgi-bin/itak/db_gene_seq.cgi?trans_ID=Vang05g04440.1	--	--	Molecular Function: metal ion binding (GO:0046872);;	--	[R]	General function prediction only	Zinc finger CCCH domain-containing protein 23 OS=Arabidopsis thaliana GN=At2g25900 PE=2 SV=1	Uncharacterized protein OS=Vigna angularis var. angularis GN=Vigan.02G057100 PE=4 SV=1	PREDICTED: zinc finger CCCH domain-containing protein 23-like [Vigna radiata var. radiata]
Vigun11g170300.v1.1	Vigun11g170300	0.00585128	1.07689	up	Aco020768.1	C3H	http://bioinfo.bti.cornell.edu/cgi-bin/itak/db_gene_seq.cgi?trans_ID=Aco020768.1	[T]	Signal transduction mechanisms	--	--	[R]	General function prediction only	Myosin heavy chain kinase B OS=Dictyostelium discoideum GN=mhkB PE=2 SV=1	Uncharacterized protein OS=Vigna angularis var. angularis GN=Vigan.06G216800 PE=4 SV=1	hypothetical protein LR48_Vigan08g167500 [Vigna angularis]
Vigun01g073200.v1.1	Vigun01g073200	0.000190174	1.0535	up	Achn001091	CAMTA	http://bioinfo.bti.cornell.edu/cgi-bin/itak/db_gene_seq.cgi?trans_ID=Achn001091	--	--	Biological Process: response to nitrate (GO:0010167);; Biological Process: suberin biosynthetic process (GO:0010345);; Biological Process: nitrate transport (GO:0015706);; Molecular Function: anthranilate N-benzoyltransferase activity (GO:0047672);; Molecular Function: hydroxycinnamoyltransferase activity (GO:0050734);; Biological Process: cell wall pectin biosynthetic process (GO:0052325);;	K15400|0|rcu:RCOM_1447050|Anthranilate N-benzoyltransferase protein, putative (EC:2.3.1.144); K15400 omega-hydroxypalmitate O-feruloyl transferase [EC:2.3.1.188] (A)	--	--	Omega-hydroxypalmitate O-feruloyl transferase OS=Arabidopsis thaliana GN=HHT1 PE=1 SV=1	Uncharacterized protein OS=Vigna angularis var. angularis GN=Vigan.04G222500 PE=4 SV=1	hypothetical protein VIGAN_04222500 [Vigna angularis var. angularis]
Vigun06g229000.v1.1	Vigun06g229000	0.000269783	1.11477	up	Achn001091	CAMTA	http://bioinfo.bti.cornell.edu/cgi-bin/itak/db_gene_seq.cgi?trans_ID=Achn001091	--	--	Biological Process: metabolic process (GO:0008152);; Molecular Function: transferase activity, transferring acyl groups other than amino-acyl groups (GO:0016747);;	--	--	--	Vinorine synthase OS=Rauvolfia serpentina GN=ACT PE=1 SV=2	Uncharacterized protein OS=Vigna angularis var. angularis GN=Vigan.08G312900 PE=4 SV=1	PREDICTED: vinorine synthase-like [Vigna radiata var. radiata]
Vigun09g103800.v1.1	Vigun09g103800	0.00260741	1.13734	up	Achn001091	CAMTA	http://bioinfo.bti.cornell.edu/cgi-bin/itak/db_gene_seq.cgi?trans_ID=Achn001091	--	--	Biological Process: metabolic process (GO:0008152);; Molecular Function: shikimate O-hydroxycinnamoyltransferase activity (GO:0047172);; Molecular Function: anthranilate N-benzoyltransferase activity (GO:0047672);;	K17046|0|vvi:100245819|protein DEK; K17046 protein DEK (A)	--	--	Omega-hydroxypalmitate O-feruloyl transferase OS=Arabidopsis thaliana GN=HHT1 PE=1 SV=1	Uncharacterized protein OS=Vigna angularis var. angularis GN=Vigan.02G224800 PE=4 SV=1	hypothetical protein VIGAN_02224800 [Vigna angularis var. angularis]
Vigun06g073100.v1.1	Vigun06g073100	4.5719e-07	1.24819	up	PITAhm_002405-RA	CPP	http://bioinfo.bti.cornell.edu/cgi-bin/itak/db_gene_seq.cgi?trans_ID=PITAhm_002405-RA	[Q]	Secondary metabolites biosynthesis, transport and catabolism	Biological Process: transition metal ion transport (GO:0000041);; Molecular Function: iron ion binding (GO:0005506);; Cellular Component: vacuole (GO:0005773);; Biological Process: fatty acid metabolic process (GO:0006631);; Biological Process: suberin biosynthetic process (GO:0010345);; Cellular Component: integral component of membrane (GO:0016021);; Molecular Function: alkane 1-monooxygenase a…	K15401|0|rcu:RCOM_0611520|cytochrome P450, putative (EC:1.14.14.1); K15401 fatty acid omega-hydroxylase [EC:1.14.-.-] (A)	[QI]	--	Cytochrome P450 86A1 OS=Arabidopsis thaliana GN=CYP86A1 PE=1 SV=2	Uncharacterized protein OS=Vigna angularis var. angularis GN=Vigan.05G185300 PE=4 SV=1	hypothetical protein VIGAN_05185300 [Vigna angularis var. angularis]
Vigun08g118300.v1.1	Vigun08g118300	9.02976e-06	1.31312	up	PITAhm_002405-RA	CPP	http://bioinfo.bti.cornell.edu/cgi-bin/itak/db_gene_seq.cgi?trans_ID=PITAhm_002405-RA	[Q]	Secondary metabolites biosynthesis, transport and catabolism	Biological Process: transition metal ion transport (GO:0000041);; Molecular Function: iron ion binding (GO:0005506);; Cellular Component: vacuole (GO:0005773);; Biological Process: fatty acid metabolic process (GO:0006631);; Biological Process: suberin biosynthetic process (GO:0010345);; Cellular Component: integral component of membrane (GO:0016021);; Molecular Function: alkane 1-monooxygenase a…	K15401|0|rcu:RCOM_0611520|cytochrome P450, putative (EC:1.14.14.1); K15401 fatty acid omega-hydroxylase [EC:1.14.-.-] (A)	[QI]	--	Cytochrome P450 86A1 OS=Arabidopsis thaliana GN=CYP86A1 PE=1 SV=2	Uncharacterized protein OS=Vigna angularis var. angularis GN=Vigan.03G130200 PE=4 SV=1	hypothetical protein VIGAN_03130200 [Vigna angularis var. angularis]
Vigun09g195100.v1.1	Vigun09g195100	6.24926e-05	1.32939	up	Rsa1.0_00293.1_g00033.1	CPP	http://bioinfo.bti.cornell.edu/cgi-bin/itak/db_gene_seq.cgi?trans_ID=Rsa1.0_00293.1_g00033.1	[R]	General function prediction only	--	--	--	--	--	Uncharacterized protein OS=Phaseolus vulgaris GN=PHAVU_009G106100g PE=4 SV=1	PREDICTED: putative esterase YitV isoform X1 [Vigna radiata var. radiata]
Vigun03g047700.v1.1	Vigun03g047700	0.00504534	-1.12746	down	Cotton_A_19373	CSD	http://bioinfo.bti.cornell.edu/cgi-bin/itak/db_gene_seq.cgi?trans_ID=Cotton_A_19373	--	--	--	--	--	--	Protein P21 OS=Glycine max PE=1 SV=1	Uncharacterized protein OS=Vigna angularis var. angularis GN=Vigan.01G057200 PE=4 SV=1	PREDICTED: protein P21-like [Vigna radiata var. radiata]
Vigun05g001100.v1.1	Vigun05g001100	0.00949313	1.05717	up	mrna24941.1	DBB	http://bioinfo.bti.cornell.edu/cgi-bin/itak/db_gene_seq.cgi?trans_ID=mrna24941.1	--	--	Cellular Component: integral component of plasma membrane (GO:0005887);; Biological Process: carbohydrate transmembrane transport (GO:0034219);; Molecular Function: sugar transmembrane transporter activity (GO:0051119);;	K15382|1.85165e-112|ath:AT5G13170|SAG29; senescence-associated protein 29; K15382 solute carrier family 50 (sugar transporter) (A)	[R]	General function prediction only	Bidirectional sugar transporter N3 OS=Medicago truncatula GN=N3 PE=2 SV=1	Uncharacterized protein OS=Vigna angularis var. angularis GN=Vigan.04G001700 PE=4 SV=1	hypothetical protein VIGAN_04001700 [Vigna angularis var. angularis]
Vigun05g268900.v1.1	Vigun05g268900	0.00489723	1.04557	up	Glyma.15G029500.1	DBB	http://bioinfo.bti.cornell.edu/cgi-bin/itak/db_gene_seq.cgi?trans_ID=Glyma.15G029500.1	--	--	Cellular Component: intracellular (GO:0005622);; Molecular Function: zinc ion binding (GO:0008270);; Cellular Component: membrane (GO:0016020);;	--	--	--	--	Uncharacterized protein OS=Vigna angularis var. angularis GN=Vigan.07G039300 PE=4 SV=1	hypothetical protein LR48_Vigan05g204500 [Vigna angularis]
Vigun08g081100.v1.1	Vigun08g081100	0.000134897	1.30673	up	orange1.1g021216m	DBP	http://bioinfo.bti.cornell.edu/cgi-bin/itak/db_gene_seq.cgi?trans_ID=orange1.1g021216m	[T]	Signal transduction mechanisms	Molecular Function: protein serine/threonine phosphatase activity (GO:0004722);; Biological Process: protein dephosphorylation (GO:0006470);; Molecular Function: metal ion binding (GO:0046872);;	K14497|3.17712e-99|rcu:RCOM_1579770|protein phosphatase 2c, putative (EC:3.1.3.16); K14497 protein phosphatase 2C [EC:3.1.3.16] (A)	[T]	Signal transduction mechanisms	Probable protein phosphatase 2C 51 OS=Oryza sativa subsp. japonica GN=Os05g0572700 PE=2 SV=1	Uncharacterized protein OS=Vigna angularis var. angularis GN=Vigan.03G191700 PE=4 SV=1	PREDICTED: probable protein phosphatase 2C 51 [Vigna radiata var. radiata]
Vigun01g193900.v1.1	Vigun01g193900	0.00733318	-1.00241	down	PH01004043G0130	DDT	http://bioinfo.bti.cornell.edu/cgi-bin/itak/db_gene_seq.cgi?trans_ID=PH01004043G0130	[M]	Cell wall/membrane/envelope biogenesis	Biological Process: response to hypoxia (GO:0001666);; Biological Process: starch metabolic process (GO:0005982);; Biological Process: sucrose metabolic process (GO:0005985);; Biological Process: seed maturation (GO:0010431);; Molecular Function: sucrose synthase activity (GO:0016157);; Biological Process: galactolipid biosynthetic process (GO:0019375);;	K00695|0|vvi:100267606|sucrose synthase 2; K00695 sucrose synthase [EC:2.4.1.13] (A)	[M]	Cell wall/membrane/envelope biogenesis	Sucrose synthase 2 OS=Pisum sativum GN=SUS2 PE=2 SV=1	Uncharacterized protein OS=Vigna angularis var. angularis GN=Vigan.04G392000 PE=4 SV=1	PREDICTED: sucrose synthase 2 [Vigna radiata var. radiata]
Vigun03g272000.v1.1	Vigun03g272000	3.79386e-06	1.25249	up	Potri.012G137500.1	FAR1	http://bioinfo.bti.cornell.edu/cgi-bin/itak/db_gene_seq.cgi?trans_ID=Potri.012G137500.1	--	--	Molecular Function: hydrolase activity, acting on ester bonds (GO:0016788);; Molecular Function: 9,9'-dicis-carotene:quinone oxidoreductase activity (GO:0052886);; Molecular Function: 7,9,9'-tricis-neurosporene:quinone oxidoreductase activity (GO:0052887);; Biological Process: 9,9'-di-cis-zeta-carotene desaturation to 7,9,7',9'-tetra-cis-lycopene (GO:0052889);; Biological Process: oxidation-reduc…	--	--	--	GDSL esterase/lipase At2g23540 OS=Arabidopsis thaliana GN=At2g23540 PE=2 SV=1	Uncharacterized protein OS=Vigna angularis var. angularis GN=Vigan.01G340800 PE=4 SV=1	hypothetical protein LR48_Vigan123s002600 [Vigna angularis]
Vigun03g336600.v1.1	Vigun03g336600	0.00012119	1.07465	up	Potri.012G137500.1	FAR1	http://bioinfo.bti.cornell.edu/cgi-bin/itak/db_gene_seq.cgi?trans_ID=Potri.012G137500.1	--	--	Molecular Function: hydrolase activity, acting on ester bonds (GO:0016788);; Molecular Function: 9,9'-dicis-carotene:quinone oxidoreductase activity (GO:0052886);; Molecular Function: 7,9,9'-tricis-neurosporene:quinone oxidoreductase activity (GO:0052887);; Biological Process: 9,9'-di-cis-zeta-carotene desaturation to 7,9,7',9'-tetra-cis-lycopene (GO:0052889);; Biological Process: oxidation-reduc…	--	--	--	GDSL esterase/lipase At1g74460 OS=Arabidopsis thaliana GN=At1g74460 PE=2 SV=1	Uncharacterized protein OS=Vigna angularis var. angularis GN=Vigan.01G459800 PE=4 SV=1	PREDICTED: GDSL esterase/lipase At1g74460-like [Vigna radiata var. radiata]
Vigun05g241500.v1.1	Vigun05g241500	0.000239682	1.2685	up	Potri.012G137500.1	FAR1	http://bioinfo.bti.cornell.edu/cgi-bin/itak/db_gene_seq.cgi?trans_ID=Potri.012G137500.1	--	--	Cellular Component: integral component of membrane (GO:0016021);; Molecular Function: lipase activity (GO:0016298);; Molecular Function: 9,9'-dicis-carotene:quinone oxidoreductase activity (GO:0052886);; Molecular Function: 7,9,9'-tricis-neurosporene:quinone oxidoreductase activity (GO:0052887);; Biological Process: 9,9'-di-cis-zeta-carotene desaturation to 7,9,7',9'-tetra-cis-lycopene (GO:005288…	--	--	--	GDSL esterase/lipase At5g22810 OS=Arabidopsis thaliana GN=At5g22810 PE=3 SV=3	Uncharacterized protein OS=Vigna angularis var. angularis GN=Vigan.07G068600 PE=4 SV=1	hypothetical protein LR48_Vigan05g173300 [Vigna angularis]
Vigun07g163500.v1.1	Vigun07g163500	4.96961e-05	-1.54387	down	LOC_Os10g14040.1	FAR1	http://bioinfo.bti.cornell.edu/cgi-bin/itak/db_gene_seq.cgi?trans_ID=LOC_Os10g14040.1	[G]	Carbohydrate transport and metabolism	Biological Process: response to hypoxia (GO:0001666);; Molecular Function: glycogen (starch) synthase activity (GO:0004373);; Cellular Component: amyloplast (GO:0009501);; Cellular Component: chloroplast (GO:0009507);; Biological Process: myo-inositol hexakisphosphate biosynthetic process (GO:0010264);; Biological Process: starch biosynthetic process (GO:0019252);; Biological Process: galactolipi…	K13679|0|vvi:100264969|granule-bound starch synthase 1, chloroplastic/amyloplastic; K13679 granule-bound starch synthase [EC:2.4.1.242] (A)	--	--	Granule-bound starch synthase 1, chloroplastic/amyloplastic OS=Pisum sativum PE=1 SV=1	Starch synthase, chloroplastic/amyloplastic OS=Vigna unguiculata PE=2 SV=1	granule-bound starch synthase Ia precursor [Vigna unguiculata]
Vigun09g072700.v1.1	Vigun09g072700	1.10714e-14	-2.24865	down	RrC12045_p1	GARP->GARP-G2-like	http://bioinfo.bti.cornell.edu/cgi-bin/itak/db_gene_seq.cgi?trans_ID=RrC12045_p1	[GEPR]	--	Cellular Component: plant-type vacuole membrane (GO:0009705);; Cellular Component: integral component of membrane (GO:0016021);; Molecular Function: substrate-specific transmembrane transporter activity (GO:0022891);; Biological Process: transmembrane transport (GO:0055085);;	--	[R]	General function prediction only	Organic cation/carnitine transporter 3 OS=Arabidopsis thaliana GN=OCT3 PE=2 SV=1	Uncharacterized protein OS=Vigna angularis var. angularis GN=Vigan.02G258100 PE=4 SV=1	PREDICTED: organic cation/carnitine transporter 3 [Vigna radiata var. radiata]
Vigun03g156400.v1.1	Vigun03g156400	0.00954073	-1.08742	down	MDP0000284588	GeBP	http://bioinfo.bti.cornell.edu/cgi-bin/itak/db_gene_seq.cgi?trans_ID=MDP0000284588	[E]	Amino acid transport and metabolism	Molecular Function: glutamate decarboxylase activity (GO:0004351);; Biological Process: glutamate metabolic process (GO:0006536);; Molecular Function: pyridoxal phosphate binding (GO:0030170);;	K01580|0|rcu:RCOM_0112580|glutamate decarboxylase, putative (EC:4.1.1.15); K01580 glutamate decarboxylase [EC:4.1.1.15] (A)	[E]	Amino acid transport and metabolism	Glutamate decarboxylase 1 OS=Arabidopsis thaliana GN=GAD1 PE=1 SV=2	Uncharacterized protein OS=Vigna angularis var. angularis GN=Vigan.01G184100 PE=4 SV=1	PREDICTED: glutamate decarboxylase 1-like [Vigna radiata var. radiata]
Vigun09g044600.v1.1	Vigun09g044600	2.3426e-05	1.45008	up	GSBRNA2T00144257001	GeBP	http://bioinfo.bti.cornell.edu/cgi-bin/itak/db_gene_seq.cgi?trans_ID=GSBRNA2T00144257001	[FJ]	--	Cellular Component: cytosol (GO:0005829);; Molecular Function: zinc ion binding (GO:0008270);; Biological Process: RNA modification (GO:0009451);; Molecular Function: guanosine deaminase activity (GO:0047974);;	--	[F]	Nucleotide transport and metabolism	Guanine deaminase OS=Bacillus subtilis (strain 168) GN=guaD PE=1 SV=1	Uncharacterized protein OS=Vigna angularis var. angularis GN=Vigan.02G293800 PE=4 SV=1	hypothetical protein VIGAN_02293800 [Vigna angularis var. angularis]
Vigun04g187300.v1.1	Vigun04g187300	0.00015389	1.07709	up	GRMZM2G101600_T01	GNAT	http://bioinfo.bti.cornell.edu/cgi-bin/itak/db_gene_seq.cgi?trans_ID=GRMZM2G101600_T01	[CHR]	--	Molecular Function: phosphoglycerate dehydrogenase activity (GO:0004617);; Cellular Component: mitochondrion (GO:0005739);; Molecular Function: formate dehydrogenase (NAD+) activity (GO:0008863);; Biological Process: serine family amino acid biosynthetic process (GO:0009070);; Biological Process: formate catabolic process (GO:0042183);; Molecular Function: NAD binding (GO:0051287);; Biological Pr…	K00122|0|vvi:100261093|formate dehydrogenase, mitochondrial; K00122 formate dehydrogenase [EC:1.2.1.2] (A)	[C]	Energy production and conversion	Formate dehydrogenase 1, mitochondrial OS=Oryza sativa subsp. japonica GN=Os06g0486800 PE=1 SV=2	Formate dehydrogenase OS=Vigna umbellata GN=FDH PE=2 SV=1	formate dehydrogenase [Vigna umbellata]
Vigun04g187400.v1.1	Vigun04g187400	0.00120894	1.15241	up	GRMZM2G101600_T01	GNAT	http://bioinfo.bti.cornell.edu/cgi-bin/itak/db_gene_seq.cgi?trans_ID=GRMZM2G101600_T01	[CHR]	--	Molecular Function: phosphoglycerate dehydrogenase activity (GO:0004617);; Cellular Component: mitochondrion (GO:0005739);; Molecular Function: formate dehydrogenase (NAD+) activity (GO:0008863);; Biological Process: serine family amino acid biosynthetic process (GO:0009070);; Biological Process: formate catabolic process (GO:0042183);; Molecular Function: NAD binding (GO:0051287);; Biological Pr…	K00122|0|vvi:100261093|formate dehydrogenase, mitochondrial; K00122 formate dehydrogenase [EC:1.2.1.2] (A)	[C]	Energy production and conversion	Formate dehydrogenase 1, mitochondrial OS=Oryza sativa subsp. japonica GN=Os06g0486800 PE=1 SV=2	Formate dehydrogenase OS=Vigna umbellata GN=FDH PE=2 SV=1	formate dehydrogenase [Vigna umbellata]
Vigun06g144600.v1.1	Vigun06g144600	0.00709529	-1.08795	down	Neem_9185_f_1	GNAT	http://bioinfo.bti.cornell.edu/cgi-bin/itak/db_gene_seq.cgi?trans_ID=Neem_9185_f_1	[RTKL]	--	Biological Process: MAPK cascade (GO:0000165);; Molecular Function: protein serine/threonine kinase activity (GO:0004674);; Molecular Function: ATP binding (GO:0005524);; Cellular Component: integral component of membrane (GO:0016021);; Molecular Function: oxidoreductase activity (GO:0016491);;	--	--	--	Probable leucine-rich repeat receptor-like protein kinase At5g49770 OS=Arabidopsis thaliana GN=At5g49770 PE=2 SV=1	Uncharacterized protein OS=Vigna angularis var. angularis GN=Vigan.05G102200 PE=4 SV=1	PREDICTED: probable leucine-rich repeat receptor-like protein kinase At5g49770 isoform X1 [Vigna radiata var. radiata]
Vigun07g108300.v1.1	Vigun07g108300	0.000996887	1.23859	up	RrC12701_p1	GNAT	http://bioinfo.bti.cornell.edu/cgi-bin/itak/db_gene_seq.cgi?trans_ID=RrC12701_p1	--	--	Biological Process: lipid transport (GO:0006869);; Molecular Function: lipid binding (GO:0008289);;	--	--	--	Non-specific lipid-transfer protein-like protein At2g13820 OS=Arabidopsis thaliana GN=At2g13820 PE=1 SV=1	Uncharacterized protein OS=Phaseolus vulgaris GN=PHAVU_007G173500g PE=4 SV=1	hypothetical protein PHAVU_007G173500g [Phaseolus vulgaris]
Vigun07g245800.v1.1	Vigun07g245800	9.08108e-05	1.23548	up	Gh_D08G2351	GNAT	http://bioinfo.bti.cornell.edu/cgi-bin/itak/db_gene_seq.cgi?trans_ID=Gh_D08G2351	[RTKL]	--	Molecular Function: protein serine/threonine kinase activity (GO:0004674);; Molecular Function: ATP binding (GO:0005524);; Cellular Component: plasma membrane (GO:0005886);; Biological Process: protein phosphorylation (GO:0006468);; Biological Process: defense response (GO:0006952);; Cellular Component: plasmodesma (GO:0009506);; Cellular Component: integral component of membrane (GO:0016021);;	--	--	--	Cysteine-rich receptor-like protein kinase 25 OS=Arabidopsis thaliana GN=CRK25 PE=3 SV=1	Uncharacterized protein OS=Phaseolus vulgaris GN=PHAVU_007G051200g PE=3 SV=1	PREDICTED: putative receptor-like protein kinase At4g00960 [Vigna radiata var. radiata]
Vigun07g247600.v1.1	Vigun07g247600	2.15161e-05	-1.22384	down	Gh_D08G2351	GNAT	http://bioinfo.bti.cornell.edu/cgi-bin/itak/db_gene_seq.cgi?trans_ID=Gh_D08G2351	[RTKL]	--	Molecular Function: protein serine/threonine kinase activity (GO:0004674);; Molecular Function: ATP binding (GO:0005524);; Cellular Component: plasma membrane (GO:0005886);; Biological Process: protein phosphorylation (GO:0006468);; Cellular Component: plasmodesma (GO:0009506);; Cellular Component: integral component of membrane (GO:0016021);; Biological Process: defense response to bacterium (GO…	--	--	--	Cysteine-rich receptor-like protein kinase 29 OS=Arabidopsis thaliana GN=CRK29 PE=2 SV=1	Uncharacterized protein OS=Phaseolus vulgaris GN=PHAVU_007G049400g PE=3 SV=1	hypothetical protein PHAVU_007G049400g [Phaseolus vulgaris]
Vigun07g247700.v1.1	Vigun07g247700	8.07254e-06	-1.32678	down	Gh_D08G2351	GNAT	http://bioinfo.bti.cornell.edu/cgi-bin/itak/db_gene_seq.cgi?trans_ID=Gh_D08G2351	[RTKL]	--	Molecular Function: protein serine/threonine kinase activity (GO:0004674);; Molecular Function: ATP binding (GO:0005524);; Cellular Component: plasma membrane (GO:0005886);; Biological Process: protein phosphorylation (GO:0006468);; Cellular Component: plasmodesma (GO:0009506);; Cellular Component: integral component of membrane (GO:0016021);; Biological Process: defense response to bacterium (GO…	--	--	--	Cysteine-rich receptor-like protein kinase 10 OS=Arabidopsis thaliana GN=CRK10 PE=1 SV=3	Uncharacterized protein OS=Vigna angularis var. angularis GN=Vigan.08G055200 PE=4 SV=1	hypothetical protein VIGAN_08055200 [Vigna angularis var. angularis]
Vigun10g003400.v1.1	Vigun10g003400	2.05702e-05	-1.47139	down	GSMUA_Achr9P06010_001	GNAT	http://bioinfo.bti.cornell.edu/cgi-bin/itak/db_gene_seq.cgi?trans_ID=GSMUA_Achr9P06010_001	[RTKL]	--	Molecular Function: protein serine/threonine kinase activity (GO:0004674);; Molecular Function: ATP binding (GO:0005524);; Cellular Component: plasma membrane (GO:0005886);; Biological Process: protein phosphorylation (GO:0006468);; Cellular Component: integral component of membrane (GO:0016021);; Biological Process: recognition of pollen (GO:0048544);;	--	--	--	Putative receptor protein kinase ZmPK1 OS=Zea mays GN=PK1 PE=2 SV=2	Uncharacterized protein OS=Vigna angularis var. angularis GN=Vigan.09G005900 PE=4 SV=1	hypothetical protein LR48_Vigan11g172000 [Vigna angularis]
Vigun10g074400.v1.1	Vigun10g074400	1.11477e-05	1.56397	up	RrC17726_p2	GNAT	http://bioinfo.bti.cornell.edu/cgi-bin/itak/db_gene_seq.cgi?trans_ID=RrC17726_p2	[G]	Carbohydrate transport and metabolism	Molecular Function: transporter activity (GO:0005215);; Biological Process: transport (GO:0006810);; Cellular Component: integral component of membrane (GO:0016021);;	--	[G]	Carbohydrate transport and metabolism	Probable aquaporin PIP1-4 OS=Arabidopsis thaliana GN=PIP1.4 PE=1 SV=1	Uncharacterized protein OS=Vigna angularis var. angularis GN=Vigan.09G062900 PE=4 SV=1	PREDICTED: probable aquaporin PIP1-4 [Vigna radiata var. radiata]
Vigun05g035100.v1.1	Vigun05g035100	8.02563e-05	1.24075	up	TRIUR3_17264-P1	GRAS	http://bioinfo.bti.cornell.edu/cgi-bin/itak/db_gene_seq.cgi?trans_ID=TRIUR3_17264-P1	--	--	Molecular Function: calcium ion binding (GO:0005509);; Biological Process: flavonoid biosynthetic process (GO:0009813);; Cellular Component: intracellular membrane-bounded organelle (GO:0043231);; Molecular Function: indole-3-acetate beta-glucosyltransferase activity (GO:0047215);; Biological Process: flavonoid glucuronidation (GO:0052696);; Molecular Function: quercetin 3-O-glucosyltransferase a…	--	[GC]	--	UDP-glycosyltransferase 83A1 OS=Arabidopsis thaliana GN=UGT83A1 PE=2 SV=1	Uncharacterized protein OS=Vigna angularis var. angularis GN=Vigan.04G042600 PE=4 SV=1	hypothetical protein VIGAN_04042600 [Vigna angularis var. angularis]
Vigun06g149200.v1.1	Vigun06g149200	3.36963e-05	1.13823	up	evm.model.scaffold7135.3.1	GRAS	http://bioinfo.bti.cornell.edu/cgi-bin/itak/db_gene_seq.cgi?trans_ID=evm.model.scaffold7135.3.1	--	--	Molecular Function: protein kinase activity (GO:0004672);; Molecular Function: ATP binding (GO:0005524);; Biological Process: protein phosphorylation (GO:0006468);; Cellular Component: integral component of membrane (GO:0016021);; Molecular Function: polysaccharide binding (GO:0030247);;	--	--	--	Putative wall-associated receptor kinase-like 11 OS=Arabidopsis thaliana GN=WAKL11 PE=3 SV=2	Uncharacterized protein OS=Phaseolus angularis GN=LR48_Vigan09g191900 PE=4 SV=1	hypothetical protein LR48_Vigan09g191900 [Vigna angularis]
Vigun08g068700.v1.1	Vigun08g068700	5.31148e-06	-1.71457	down	GRMZM2G317287_T01	GRAS	http://bioinfo.bti.cornell.edu/cgi-bin/itak/db_gene_seq.cgi?trans_ID=GRMZM2G317287_T01	--	--	Biological Process: fatty acid biosynthetic process (GO:0006633);; Cellular Component: chloroplast (GO:0009507);; Molecular Function: acyl-[acyl-carrier-protein] desaturase activity (GO:0045300);; Biological Process: oxidation-reduction process (GO:0055114);;	K03921|0|rcu:RCOM_0138550|stearoyl-ACP desaturase (EC:1.14.19.2); K03921 acyl-[acyl-carrier-protein] desaturase [EC:1.14.19.2] (A)	--	--	Stearoyl-[acyl-carrier-protein] 9-desaturase 6, chloroplastic OS=Arabidopsis thaliana GN=S-ACP-DES6 PE=2 SV=2	Uncharacterized protein OS=Vigna angularis var. angularis GN=Vigan.03G216100 PE=4 SV=1	hypothetical protein LR48_Vigan07g228500 [Vigna angularis]
Vigun11g114000.v1.1	Vigun11g114000	7.41972e-06	1.53587	up	Cotton_A_17926	GRAS	http://bioinfo.bti.cornell.edu/cgi-bin/itak/db_gene_seq.cgi?trans_ID=Cotton_A_17926	--	--	Molecular Function: magnesium ion binding (GO:0000287);; Biological Process: defense response (GO:0006952);; Cellular Component: chloroplast stroma (GO:0009570);; Biological Process: response to wounding (GO:0009611);; Biological Process: response to jasmonic acid (GO:0009753);; Biological Process: terpenoid biosynthetic process (GO:0016114);; Molecular Function: isoprene synthase activity (GO:00…	--	--	--	Tricyclene synthase EBOS, chloroplastic OS=Lotus japonicus GN=EBOS PE=1 SV=1	Uncharacterized protein OS=Vigna angularis var. angularis GN=Vigan.06G147500 PE=4 SV=1	hypothetical protein VIGAN_06147500 [Vigna angularis var. angularis]
Vigun05g112700.v1.1	Vigun05g112700	0.000463222	1.01863	up	GSMUA_Achr10P22520_001	HB->HB-BELL	http://bioinfo.bti.cornell.edu/cgi-bin/itak/db_gene_seq.cgi?trans_ID=GSMUA_Achr10P22520_001	[E]	Amino acid transport and metabolism	Molecular Function: transporter activity (GO:0005215);; Biological Process: oligopeptide transport (GO:0006857);; Cellular Component: integral component of membrane (GO:0016021);;	--	[E]	Amino acid transport and metabolism	Protein NRT1/ PTR FAMILY 5.6 OS=Arabidopsis thaliana GN=NPF5.6 PE=2 SV=1	Uncharacterized protein OS=Vigna angularis var. angularis GN=Vigan.04G192600 PE=4 SV=1	PREDICTED: protein NRT1/ PTR FAMILY 5.6-like [Vigna radiata var. radiata]
Vigun02g065600.v1.1	Vigun02g065600	0.00213611	1.0168	up	Phvul.002G067200.1	HB->HB-HD-ZIP	http://bioinfo.bti.cornell.edu/cgi-bin/itak/db_gene_seq.cgi?trans_ID=Phvul.002G067200.1	[K]	Transcription	Molecular Function: sequence-specific DNA binding transcription factor activity (GO:0003700);; Cellular Component: nucleus (GO:0005634);; Biological Process: regulation of transcription, DNA-templated (GO:0006355);; Molecular Function: sequence-specific DNA binding (GO:0043565);;	--	[K]	Transcription	Homeobox-leucine zipper protein HAT5 OS=Arabidopsis thaliana GN=HAT5 PE=1 SV=1	Uncharacterized protein OS=Vigna angularis var. angularis GN=Vigan.10G071900 PE=4 SV=1	hypothetical protein LR48_Vigan10g227600 [Vigna angularis]
Vigun08g014400.v1.1	Vigun08g014400	0.00775068	-1.07909	down	Sme2.5_00162.1_g00006.1	HB->HB-HD-ZIP	http://bioinfo.bti.cornell.edu/cgi-bin/itak/db_gene_seq.cgi?trans_ID=Sme2.5_00162.1_g00006.1	--	--	--	--	--	--	F-box protein PP2-B10 OS=Arabidopsis thaliana GN=PP2B10 PE=1 SV=1	Uncharacterized protein OS=Vigna angularis var. angularis GN=Vigan.03G282800 PE=4 SV=1	hypothetical protein VIGAN_03282800 [Vigna angularis var. angularis]
Vigun08g034500.v1.1	Vigun08g034500	0.0018216	1.03304	up	Vang01g18210.1	HB->HB-HD-ZIP	http://bioinfo.bti.cornell.edu/cgi-bin/itak/db_gene_seq.cgi?trans_ID=Vang01g18210.1	[K]	Transcription	Molecular Function: sequence-specific DNA binding transcription factor activity (GO:0003700);; Cellular Component: nucleus (GO:0005634);; Biological Process: regulation of transcription, DNA-templated (GO:0006355);; Molecular Function: sequence-specific DNA binding (GO:0043565);;	--	[K]	Transcription	Homeobox-leucine zipper protein HOX19 OS=Oryza sativa subsp. japonica GN=HOX19 PE=2 SV=1	Uncharacterized protein OS=Phaseolus angularis GN=LR48_Vigan07g260800 PE=4 SV=1	PREDICTED: homeobox-leucine zipper protein HOX15-like [Vigna radiata var. radiata]
Vigun10g149700.v1.1	Vigun10g149700	1.36179e-05	1.36842	up	Vang0238s00220.1	HB->HB-HD-ZIP	http://bioinfo.bti.cornell.edu/cgi-bin/itak/db_gene_seq.cgi?trans_ID=Vang0238s00220.1	[K]	Transcription	Molecular Function: sequence-specific DNA binding transcription factor activity (GO:0003700);; Cellular Component: nucleus (GO:0005634);; Biological Process: regulation of transcription, DNA-templated (GO:0006355);; Cellular Component: integral component of membrane (GO:0016021);; Molecular Function: sequence-specific DNA binding (GO:0043565);;	--	[K]	Transcription	Homeobox-leucine zipper protein ATHB-7 OS=Arabidopsis thaliana GN=ATHB-7 PE=2 SV=2	Uncharacterized protein OS=Vigna angularis var. angularis GN=Vigan.09G177600 PE=4 SV=1	hypothetical protein LR48_Vigan11g021500 [Vigna angularis]
Vigun04g188200.v1.1	Vigun04g188200	3.26122e-05	1.16779	up	evm.model.scaffold12743.3	HB->HB-other	http://bioinfo.bti.cornell.edu/cgi-bin/itak/db_gene_seq.cgi?trans_ID=evm.model.scaffold12743.3	[CR]	--	Molecular Function: zinc ion binding (GO:0008270);; Molecular Function: oxidoreductase activity (GO:0016491);; Biological Process: oxidation-reduction process (GO:0055114);;	--	[CR]	--	2-methylene-furan-3-one reductase OS=Fragaria ananassa GN=EO PE=1 SV=1	Uncharacterized protein OS=Vigna angularis var. angularis GN=Vigan.11G017200 PE=4 SV=1	hypothetical protein LR48_Vigan10g272700 [Vigna angularis]
Vigun03g403900.v1.1	Vigun03g403900	0.000439262	1.16548	up	Cs2g03630.1	HMG	http://bioinfo.bti.cornell.edu/cgi-bin/itak/db_gene_seq.cgi?trans_ID=Cs2g03630.1	[P]	Inorganic ion transport and metabolism	Molecular Function: monovalent cation:proton antiporter activity (GO:0005451);; Biological Process: regulation of pH (GO:0006885);; Cellular Component: endomembrane system (GO:0012505);; Cellular Component: integral component of membrane (GO:0016021);; Biological Process: hydrogen ion transmembrane transport (GO:1902600);;	--	[P]	Inorganic ion transport and metabolism	Cation/H(+) antiporter 19 OS=Arabidopsis thaliana GN=CHX19 PE=2 SV=1	Uncharacterized protein OS=Vigna angularis var. angularis GN=Vigan.01G501900 PE=4 SV=1	hypothetical protein LR48_Vigan01g289200 [Vigna angularis]
Vigun01g113500.v1.1	Vigun01g113500	9.35381e-06	-1.55174	down	PH01002606G0040	HSF	http://bioinfo.bti.cornell.edu/cgi-bin/itak/db_gene_seq.cgi?trans_ID=PH01002606G0040	--	--	Molecular Function: UDP-glycosyltransferase activity (GO:0008194);; Biological Process: flavonoid biosynthetic process (GO:0009813);; Molecular Function: transferase activity, transferring hexosyl groups (GO:0016758);; Cellular Component: intracellular membrane-bounded organelle (GO:0043231);; Biological Process: flavonoid glucuronidation (GO:0052696);;	K13495|0|rcu:RCOM_1099970|UDP-glucosyltransferase, putative (EC:2.4.1.203); K13495 cis-zeatin O-glucosyltransferase [EC:2.4.1.215] (A)	[GC]	--	Zeatin O-glucosyltransferase OS=Phaseolus lunatus GN=ZOG1 PE=2 SV=1	Uncharacterized protein OS=Vigna angularis var. angularis GN=Vigan.04G275500 PE=4 SV=1	hypothetical protein LR48_Vigan04g075700 [Vigna angularis]
Vigun03g186000.v1.1	Vigun03g186000	0.000188779	-1.24703	down	MDP0000229313	Jumonji	http://bioinfo.bti.cornell.edu/cgi-bin/itak/db_gene_seq.cgi?trans_ID=MDP0000229313	--	--	Cellular Component: integral component of membrane (GO:0016021);;	--	--	--	Cell number regulator 1 OS=Zea mays GN=CNR1 PE=2 SV=1	Uncharacterized protein OS=Vigna angularis var. angularis GN=Vigan.01G277600 PE=4 SV=1	PREDICTED: cell number regulator 2-like [Vigna radiata var. radiata]
Vigun01g052600.v1.1	Vigun01g052600	2.96e-07	1.78953	up	PITA_000065903-RA	LOB	http://bioinfo.bti.cornell.edu/cgi-bin/itak/db_gene_seq.cgi?trans_ID=PITA_000065903-RA	[Q]	Secondary metabolites biosynthesis, transport and catabolism	Cellular Component: chloroplast thylakoid membrane (GO:0009535);; Biological Process: abscisic acid biosynthetic process (GO:0009688);; Molecular Function: 9-cis-epoxycarotenoid dioxygenase activity (GO:0045549);; Molecular Function: metal ion binding (GO:0046872);; Biological Process: oxidation-reduction process (GO:0055114);;	K09840|0|vvi:100267016|	[Q]	Secondary metabolites biosynthesis, transport and catabolism	9-cis-epoxycarotenoid dioxygenase NCED1, chloroplastic OS=Phaseolus vulgaris GN=NCED1 PE=2 SV=1	Neoxanthin cleavage enzyme OS=Vigna unguiculata GN=CPRD65 PE=2 SV=1	neoxanthin cleavage enzyme [Vigna unguiculata]
Vigun03g408300.v1.1	Vigun03g408300	3.60305e-08	1.21201	up	Pm015826	LOB	http://bioinfo.bti.cornell.edu/cgi-bin/itak/db_gene_seq.cgi?trans_ID=Pm015826	[V]	Defense mechanisms	Molecular Function: ATP binding (GO:0005524);; Cellular Component: plasma membrane (GO:0005886);; Biological Process: metabolic process (GO:0008152);; Molecular Function: organic phosphonate transmembrane-transporting ATPase activity (GO:0015416);; Biological Process: organic phosphonate transport (GO:0015716);; Biological Process: organophosphate ester transport (GO:0015748);; Cellular Component…	--	[Q]	Secondary metabolites biosynthesis, transport and catabolism	Pleiotropic drug resistance protein 3 OS=Nicotiana tabacum GN=PDR3 PE=2 SV=1	Uncharacterized protein OS=Phaseolus vulgaris GN=PHAVU_003G120500g PE=4 SV=1	PREDICTED: pleiotropic drug resistance protein 3-like [Vigna radiata var. radiata]
Vigun04g050400.v1.1	Vigun04g050400	1.2968e-05	-1.23575	down	Achn367381	LOB	http://bioinfo.bti.cornell.edu/cgi-bin/itak/db_gene_seq.cgi?trans_ID=Achn367381	--	--	Biological Process: anaerobic respiration (GO:0009061);; Biological Process: peptidyl-cysteine oxidation (GO:0018171);; Molecular Function: cysteamine dioxygenase activity (GO:0047800);; Biological Process: detection of hypoxia (GO:0070483);;	K10712|9.21999e-124|vvi:100266451|2-aminoethanethiol dioxygenase; K10712 cysteamine dioxygenase [EC:1.13.11.19] (A)	[S]	Function unknown	Plant cysteine oxidase 2 OS=Arabidopsis thaliana GN=PCO2 PE=1 SV=1	Uncharacterized protein OS=Vigna angularis var. angularis GN=Vigan.11G039600 PE=4 SV=1	PREDICTED: plant cysteine oxidase 2-like [Vigna radiata var. radiata]
Vigun04g102800.v1.1	Vigun04g102800	0.00943986	-1.10007	down	Vang0337s00140.1	LOB	http://bioinfo.bti.cornell.edu/cgi-bin/itak/db_gene_seq.cgi?trans_ID=Vang0337s00140.1	--	--	--	--	--	--	LOB domain-containing protein 41 OS=Arabidopsis thaliana GN=LBD41 PE=2 SV=1	Uncharacterized protein OS=Vigna angularis var. angularis GN=Vigan.11G099700 PE=4 SV=1	PREDICTED: LOB domain-containing protein 41-like [Vigna radiata var. radiata]
Vigun05g006100.v1.1	Vigun05g006100	2.69264e-05	-1.18418	down	Vang04g01000.1	LOB	http://bioinfo.bti.cornell.edu/cgi-bin/itak/db_gene_seq.cgi?trans_ID=Vang04g01000.1	--	--	--	--	--	--	LOB domain-containing protein 41 OS=Arabidopsis thaliana GN=LBD41 PE=2 SV=1	Uncharacterized protein OS=Vigna angularis var. angularis GN=Vigan.04G006800 PE=4 SV=1	PREDICTED: LOB domain-containing protein 41 [Vigna radiata var. radiata]
Vigun05g097900.v1.1	Vigun05g097900	1.08222e-05	-1.37145	down	PITA_000091866-RA	LOB	http://bioinfo.bti.cornell.edu/cgi-bin/itak/db_gene_seq.cgi?trans_ID=PITA_000091866-RA	[GHR]	--	Molecular Function: magnesium ion binding (GO:0000287);; Molecular Function: pyruvate decarboxylase activity (GO:0004737);; Biological Process: metabolic process (GO:0008152);; Molecular Function: thiamine pyrophosphate binding (GO:0030976);;	--	[EH]	--	Pyruvate decarboxylase 1 OS=Arabidopsis thaliana GN=PDC1 PE=2 SV=1	Uncharacterized protein OS=Vigna angularis var. angularis GN=Vigan.04G133000 PE=4 SV=1	PREDICTED: pyruvate decarboxylase 2 [Vigna radiata var. radiata]
Vigun06g193200.v1.1	Vigun06g193200	1.68555e-05	-1.34401	down	PITA_000091866-RA	LOB	http://bioinfo.bti.cornell.edu/cgi-bin/itak/db_gene_seq.cgi?trans_ID=PITA_000091866-RA	[GHR]	--	Molecular Function: magnesium ion binding (GO:0000287);; Molecular Function: pyruvate decarboxylase activity (GO:0004737);; Biological Process: metabolic process (GO:0008152);; Molecular Function: thiamine pyrophosphate binding (GO:0030976);;	--	[EH]	--	Pyruvate decarboxylase 1 OS=Pisum sativum GN=PDC1 PE=2 SV=1	Uncharacterized protein OS=Phaseolus angularis GN=LR48_Vigan09g235900 PE=3 SV=1	hypothetical protein LR48_Vigan09g235900 [Vigna angularis]
Vigun10g083800.v1.1	Vigun10g083800	1.51495e-06	-1.79107	down	PITA_000091866-RA	LOB	http://bioinfo.bti.cornell.edu/cgi-bin/itak/db_gene_seq.cgi?trans_ID=PITA_000091866-RA	[GHR]	--	Molecular Function: magnesium ion binding (GO:0000287);; Molecular Function: pyruvate decarboxylase activity (GO:0004737);; Biological Process: metabolic process (GO:0008152);; Molecular Function: thiamine pyrophosphate binding (GO:0030976);;	K01568|0|ath:AT4G33070|pyruvate decarboxylase 1; K01568 pyruvate decarboxylase [EC:4.1.1.1] (A)	[EH]	--	Pyruvate decarboxylase 1 OS=Arabidopsis thaliana GN=PDC1 PE=2 SV=1	Uncharacterized protein OS=Vigna angularis var. angularis GN=Vigan.09G086100 PE=4 SV=1	hypothetical protein VIGAN_09086100 [Vigna angularis var. angularis]
Vigun01g094200.v1.1	Vigun01g094200	2.59452e-07	-1.16373	down	MDP0000449389	MADS->MADS-M-type	http://bioinfo.bti.cornell.edu/cgi-bin/itak/db_gene_seq.cgi?trans_ID=MDP0000449389	--	--	Molecular Function: peroxidase activity (GO:0004601);; Cellular Component: extracellular region (GO:0005576);; Biological Process: response to oxidative stress (GO:0006979);; Cellular Component: plant-type cell wall (GO:0009505);; Biological Process: plant-type cell wall organization (GO:0009664);; Cellular Component: membrane (GO:0016020);; Molecular Function: heme binding (GO:0020037);; Biologi…	--	--	--	Peroxidase 44 OS=Arabidopsis thaliana GN=PER44 PE=2 SV=1	Uncharacterized protein OS=Vigna angularis var. angularis GN=Vigan.04G248200 PE=4 SV=1	hypothetical protein LR48_Vigan03g199500 [Vigna angularis]
Vigun01g125500.v1.1	Vigun01g125500	0.00245066	1.04128	up	MDP0000449389	MADS->MADS-M-type	http://bioinfo.bti.cornell.edu/cgi-bin/itak/db_gene_seq.cgi?trans_ID=MDP0000449389	--	--	Molecular Function: peroxidase activity (GO:0004601);; Cellular Component: extracellular region (GO:0005576);; Biological Process: response to oxidative stress (GO:0006979);; Cellular Component: integral component of membrane (GO:0016021);; Molecular Function: heme binding (GO:0020037);; Biological Process: hydrogen peroxide catabolic process (GO:0042744);; Molecular Function: metal ion binding (…	K00430|1.23799e-148|ath:AT5G06720|PA2; peroxidase 53; K00430 peroxidase [EC:1.11.1.7] (A)	--	--	Peroxidase 53 OS=Arabidopsis thaliana GN=PER53 PE=1 SV=1	Peroxidase OS=Phaseolus vulgaris GN=PHAVU_001G143300g PE=3 SV=1	PREDICTED: peroxidase A2-like [Vigna radiata var. radiata]
Vigun02g007800.v1.1	Vigun02g007800	5.93348e-05	-1.43719	down	MDP0000449389	MADS->MADS-M-type	http://bioinfo.bti.cornell.edu/cgi-bin/itak/db_gene_seq.cgi?trans_ID=MDP0000449389	--	--	Molecular Function: peroxidase activity (GO:0004601);; Cellular Component: extracellular region (GO:0005576);; Biological Process: response to oxidative stress (GO:0006979);; Cellular Component: plant-type cell wall (GO:0009505);; Biological Process: plant-type cell wall organization (GO:0009664);; Molecular Function: heme binding (GO:0020037);; Biological Process: hydrogen peroxide catabolic pro…	--	--	--	Peroxidase 5 OS=Vitis vinifera GN=GSVIVT00037159001 PE=1 SV=2	Uncharacterized protein OS=Vigna angularis var. angularis GN=Vigan.10G004200 PE=4 SV=1	hypothetical protein VIGAN_10004200 [Vigna angularis var. angularis]
Vigun02g050900.v1.1	Vigun02g050900	0.000414713	1.03452	up	MDP0000449389	MADS->MADS-M-type	http://bioinfo.bti.cornell.edu/cgi-bin/itak/db_gene_seq.cgi?trans_ID=MDP0000449389	--	--	Molecular Function: peroxidase activity (GO:0004601);; Cellular Component: extracellular region (GO:0005576);; Biological Process: response to oxidative stress (GO:0006979);; Molecular Function: heme binding (GO:0020037);; Biological Process: hydrogen peroxide catabolic process (GO:0042744);; Molecular Function: metal ion binding (GO:0046872);; Biological Process: oxidation-reduction process (GO:…	K00430|0|vvi:100261517|peroxidase 11; K00430 peroxidase [EC:1.11.1.7] (A)	--	--	Peroxidase 11 OS=Arabidopsis thaliana GN=PER11 PE=1 SV=1	Peroxidase OS=Phaseolus vulgaris GN=PHAVU_002G082100g PE=3 SV=1	PREDICTED: peroxidase 11 [Vigna radiata var. radiata]
Vigun06g084400.v1.1	Vigun06g084400	1.42715e-07	-1.92809	down	MDP0000449389	MADS->MADS-M-type	http://bioinfo.bti.cornell.edu/cgi-bin/itak/db_gene_seq.cgi?trans_ID=MDP0000449389	--	--	Molecular Function: peroxidase activity (GO:0004601);; Cellular Component: extracellular region (GO:0005576);; Biological Process: response to oxidative stress (GO:0006979);; Cellular Component: integral component of membrane (GO:0016021);; Molecular Function: heme binding (GO:0020037);; Biological Process: hydrogen peroxide catabolic process (GO:0042744);; Molecular Function: metal ion binding (…	--	--	--	Cationic peroxidase 1 OS=Arachis hypogaea GN=PNC1 PE=1 SV=2	Peroxidase OS=Phaseolus vulgaris GN=PHAVU_006G075700g PE=3 SV=1	hypothetical protein PHAVU_006G075700g [Phaseolus vulgaris]
Vigun08g132400.v1.1	Vigun08g132400	0.00145432	1.25831	up	MDP0000449389	MADS->MADS-M-type	http://bioinfo.bti.cornell.edu/cgi-bin/itak/db_gene_seq.cgi?trans_ID=MDP0000449389	--	--	Molecular Function: peroxidase activity (GO:0004601);; Cellular Component: extracellular region (GO:0005576);; Biological Process: response to oxidative stress (GO:0006979);; Molecular Function: heme binding (GO:0020037);; Biological Process: hydrogen peroxide catabolic process (GO:0042744);; Molecular Function: metal ion binding (GO:0046872);; Biological Process: oxidation-reduction process (GO:…	--	--	--	Cationic peroxidase 1 OS=Arachis hypogaea GN=PNC1 PE=1 SV=2	Uncharacterized protein OS=Vigna angularis var. angularis GN=Vigan.03G110500 PE=4 SV=1	hypothetical protein VIGAN_03110500 [Vigna angularis var. angularis]
Vigun10g096200.v1.1	Vigun10g096200	1.60671e-05	-1.52081	down	MDP0000449389	MADS->MADS-M-type	http://bioinfo.bti.cornell.edu/cgi-bin/itak/db_gene_seq.cgi?trans_ID=MDP0000449389	--	--	Molecular Function: peroxidase activity (GO:0004601);; Cellular Component: extracellular region (GO:0005576);; Biological Process: response to oxidative stress (GO:0006979);; Molecular Function: heme binding (GO:0020037);; Biological Process: hydrogen peroxide catabolic process (GO:0042744);; Molecular Function: metal ion binding (GO:0046872);; Biological Process: oxidation-reduction process (GO:…	--	--	--	Cationic peroxidase 1 OS=Arachis hypogaea GN=PNC1 PE=1 SV=2	Uncharacterized protein OS=Vigna angularis var. angularis GN=Vigan.09G107800 PE=4 SV=1	hypothetical protein VIGAN_09107800 [Vigna angularis var. angularis]
Vigun10g096300.v1.1	Vigun10g096300	0.005718	-1.13302	down	MDP0000449389	MADS->MADS-M-type	http://bioinfo.bti.cornell.edu/cgi-bin/itak/db_gene_seq.cgi?trans_ID=MDP0000449389	--	--	Molecular Function: peroxidase activity (GO:0004601);; Cellular Component: extracellular region (GO:0005576);; Biological Process: response to oxidative stress (GO:0006979);; Molecular Function: heme binding (GO:0020037);; Biological Process: hydrogen peroxide catabolic process (GO:0042744);; Molecular Function: metal ion binding (GO:0046872);; Biological Process: oxidation-reduction process (GO:…	--	--	--	Cationic peroxidase 1 OS=Arachis hypogaea GN=PNC1 PE=1 SV=2	Uncharacterized protein OS=Vigna angularis var. angularis GN=Vigan.09G107800 PE=4 SV=1	hypothetical protein VIGAN_09107800 [Vigna angularis var. angularis]
Vigun05g127600.v1.1	Vigun05g127600	0.000911535	-1.32403	down	Bo8g092810.1	MBF1	http://bioinfo.bti.cornell.edu/cgi-bin/itak/db_gene_seq.cgi?trans_ID=Bo8g092810.1	[RTKL]	--	Molecular Function: protein serine/threonine kinase activity (GO:0004674);; Molecular Function: ATP binding (GO:0005524);; Cellular Component: plasma membrane (GO:0005886);; Biological Process: protein phosphorylation (GO:0006468);; Cellular Component: integral component of membrane (GO:0016021);; Biological Process: recognition of pollen (GO:0048544);;	--	--	--	Putative receptor protein kinase ZmPK1 OS=Zea mays GN=PK1 PE=2 SV=2	Uncharacterized protein OS=Vigna angularis var. angularis GN=Vigan.04G173200 PE=4 SV=1	hypothetical protein LR48_Vigan743s000500 [Vigna angularis]
Vigun02g082300.v1.1	Vigun02g082300	0.00077264	-1.09697	down	Niben101Scf07788g02004.1	mTERF	http://bioinfo.bti.cornell.edu/cgi-bin/itak/db_gene_seq.cgi?trans_ID=Niben101Scf07788g02004.1	[V]	Defense mechanisms	Biological Process: drug transmembrane transport (GO:0006855);; Molecular Function: drug transmembrane transporter activity (GO:0015238);; Molecular Function: antiporter activity (GO:0015297);; Cellular Component: integral component of membrane (GO:0016021);;	--	[R]	General function prediction only	Protein DETOXIFICATION 27 OS=Arabidopsis thaliana GN=DTX27 PE=2 SV=1	Uncharacterized protein OS=Vigna angularis var. angularis GN=Vigan.10G092200 PE=4 SV=1	hypothetical protein LR48_Vigan03g315600 [Vigna angularis]
Vigun06g222600.v1.1	Vigun06g222600	0.000807345	1.08545	up	TRIUR3_30368-P1	mTERF	http://bioinfo.bti.cornell.edu/cgi-bin/itak/db_gene_seq.cgi?trans_ID=TRIUR3_30368-P1	--	--	Biological Process: flavonoid biosynthetic process (GO:0009813);; Cellular Component: intracellular membrane-bounded organelle (GO:0043231);; Molecular Function: cyanohydrin beta-glucosyltransferase activity (GO:0047792);; Biological Process: flavonoid glucuronidation (GO:0052696);; Molecular Function: quercetin 3-O-glucosyltransferase activity (GO:0080043);; Molecular Function: quercetin 7-O-glu…	--	[GC]	--	7-deoxyloganetin glucosyltransferase OS=Gardenia jasminoides GN=UGT85A24 PE=1 SV=1	Uncharacterized protein OS=Vigna angularis var. angularis GN=Vigan.05G020700 PE=4 SV=1	hypothetical protein LR48_Vigan09g263200 [Vigna angularis]
Vigun06g222700.v1.1	Vigun06g222700	0.000440907	1.08802	up	TRIUR3_30368-P1	mTERF	http://bioinfo.bti.cornell.edu/cgi-bin/itak/db_gene_seq.cgi?trans_ID=TRIUR3_30368-P1	--	--	Biological Process: flavonoid biosynthetic process (GO:0009813);; Cellular Component: intracellular membrane-bounded organelle (GO:0043231);; Molecular Function: cyanohydrin beta-glucosyltransferase activity (GO:0047792);; Biological Process: flavonoid glucuronidation (GO:0052696);; Molecular Function: quercetin 3-O-glucosyltransferase activity (GO:0080043);; Molecular Function: quercetin 7-O-glu…	--	[GC]	--	7-deoxyloganetin glucosyltransferase OS=Gardenia jasminoides GN=UGT85A24 PE=1 SV=1	Uncharacterized protein OS=Vigna angularis var. angularis GN=Vigan.05G020600 PE=4 SV=1	hypothetical protein LR48_Vigan09g263300 [Vigna angularis]
Vigun08g028600.v1.1	Vigun08g028600	0.00520032	-1.08012	down	Neem_7562_f_4	mTERF	http://bioinfo.bti.cornell.edu/cgi-bin/itak/db_gene_seq.cgi?trans_ID=Neem_7562_f_4	--	--	Cellular Component: integral component of membrane (GO:0016021);;	--	--	--	Snakin-1 OS=Solanum tuberosum GN=SN1 PE=1 SV=1	Uncharacterized protein OS=Phaseolus vulgaris GN=PHAVU_001G025800g PE=4 SV=1	hypothetical protein PHAVU_001G025800g [Phaseolus vulgaris]
Vigun09g272000.v1.1	Vigun09g272000	0.00656832	-1.08372	down	Lus10010714	mTERF	http://bioinfo.bti.cornell.edu/cgi-bin/itak/db_gene_seq.cgi?trans_ID=Lus10010714	--	--	Biological Process: response to auxin (GO:0009733);;	K14488|8.5587e-43|vvi:100261630|auxin-induced protein 15A; K14488 SAUR family protein (A)	--	--	Auxin-responsive protein SAUR21 OS=Arabidopsis thaliana GN=SAUR21 PE=2 SV=1	Uncharacterized protein OS=Vigna angularis var. angularis GN=Vigan.02G013800 PE=4 SV=1	hypothetical protein VIGAN_02013800 [Vigna angularis var. angularis]
Vigun03g254000.v1.1	Vigun03g254000	0.00271752	-1.22224	down	Pm015813	MYB->MYB	http://bioinfo.bti.cornell.edu/cgi-bin/itak/db_gene_seq.cgi?trans_ID=Pm015813	--	--	Molecular Function: procollagen-proline 4-dioxygenase activity (GO:0004656);; Molecular Function: iron ion binding (GO:0005506);; Cellular Component: integral component of membrane (GO:0016021);; Biological Process: peptidyl-proline hydroxylation (GO:0019511);; Molecular Function: L-ascorbic acid binding (GO:0031418);; Biological Process: oxidation-reduction process (GO:0055114);;	K00472|1.01146e-141|ath:AT5G66060|2-oxoglutarate (2OG) and Fe(II)-dependent oxygenase superfamily protein; K00472 prolyl 4-hydroxylase [EC:1.14.11.2] (A)	[E]	Amino acid transport and metabolism	Probable prolyl 4-hydroxylase 10 OS=Arabidopsis thaliana GN=P4H10 PE=2 SV=1	Uncharacterized protein OS=Phaseolus angularis GN=LR48_Vigan01g173000 PE=4 SV=1	PREDICTED: probable prolyl 4-hydroxylase 10 [Vigna radiata var. radiata]
Vigun04g047600.v1.1	Vigun04g047600	0.000635899	-1.01191	down	Pm015813	MYB->MYB	http://bioinfo.bti.cornell.edu/cgi-bin/itak/db_gene_seq.cgi?trans_ID=Pm015813	--	--	Molecular Function: procollagen-proline 4-dioxygenase activity (GO:0004656);; Molecular Function: iron ion binding (GO:0005506);; Biological Process: peptidyl-proline hydroxylation (GO:0019511);; Molecular Function: L-ascorbic acid binding (GO:0031418);; Biological Process: oxidation-reduction process (GO:0055114);;	K00472|3.15402e-162|vvi:100242241|probable prolyl 4-hydroxylase 6; K00472 prolyl 4-hydroxylase [EC:1.14.11.2] (A)	[E]	Amino acid transport and metabolism	Probable prolyl 4-hydroxylase 7 OS=Arabidopsis thaliana GN=P4H7 PE=2 SV=1	Uncharacterized protein OS=Vigna angularis var. angularis GN=Vigan.11G031700 PE=4 SV=1	PREDICTED: probable prolyl 4-hydroxylase 6 [Vigna radiata var. radiata]
Vigun04g062800.v1.1	Vigun04g062800	0.000603572	1.03306	up	MDP0000710259	MYB->MYB	http://bioinfo.bti.cornell.edu/cgi-bin/itak/db_gene_seq.cgi?trans_ID=MDP0000710259	--	--	Biological Process: metabolic process (GO:0008152);; Molecular Function: shikimate O-hydroxycinnamoyltransferase activity (GO:0047172);;	--	--	--	Malonyl-CoA:anthocyanidin 5-O-glucoside-6''-O-malonyltransferase OS=Arabidopsis thaliana GN=5MAT PE=1 SV=1	Uncharacterized protein OS=Vigna angularis var. angularis GN=Vigan.11G061700 PE=4 SV=1	PREDICTED: malonyl-CoA:anthocyanidin 5-O-glucoside-6''-O-malonyltransferase-like [Vigna radiata var. radiata]
Vigun05g032800.v1.1	Vigun05g032800	1.37051e-05	1.19357	up	MDP0000710259	MYB->MYB	http://bioinfo.bti.cornell.edu/cgi-bin/itak/db_gene_seq.cgi?trans_ID=MDP0000710259	--	--	Biological Process: metabolic process (GO:0008152);; Molecular Function: shikimate O-hydroxycinnamoyltransferase activity (GO:0047172);;	--	--	--	Agmatine coumaroyltransferase OS=Arabidopsis thaliana GN=ACT PE=1 SV=1	Uncharacterized protein OS=Phaseolus angularis GN=LR48_Vigan03g018300 PE=4 SV=1	hypothetical protein LR48_Vigan03g018300 [Vigna angularis]
Vigun05g220700.v1.1	Vigun05g220700	0.00217903	-1.2051	down	MDP0000710259	MYB->MYB	http://bioinfo.bti.cornell.edu/cgi-bin/itak/db_gene_seq.cgi?trans_ID=MDP0000710259	--	--	Biological Process: metabolic process (GO:0008152);; Molecular Function: shikimate O-hydroxycinnamoyltransferase activity (GO:0047172);; Molecular Function: anthranilate N-benzoyltransferase activity (GO:0047672);;	--	--	--	Coumaroyl-CoA:anthocyanidin 3-O-glucoside-6''-O-coumaroyltransferase 1 OS=Arabidopsis thaliana GN=3AT1 PE=1 SV=1	Uncharacterized protein OS=Phaseolus angularis GN=LR48_Vigan05g153600 PE=4 SV=1	hypothetical protein LR48_Vigan05g153600 [Vigna angularis]
Vigun05g255600.v1.1	Vigun05g255600	0.000436168	1.05107	up	Vang0021ss01450.1	MYB->MYB	http://bioinfo.bti.cornell.edu/cgi-bin/itak/db_gene_seq.cgi?trans_ID=Vang0021ss01450.1	[KAD]	--	Molecular Function: DNA binding (GO:0003677);;	K09422|6.0475e-84|vvi:100260318|transcription factor MYB59; K09422 myb proto-oncogene protein, plant (A)	[K]	Transcription	Transcription factor MYB48 OS=Arabidopsis thaliana GN=MYB48 PE=2 SV=1	Uncharacterized protein OS=Vigna angularis var. angularis GN=Vigan.07G053700 PE=4 SV=1	hypothetical protein LR48_Vigan05g186800 [Vigna angularis]
Vigun07g057300.v1.1	Vigun07g057300	6.01387e-10	2.11362	up	Phvul.007G231800.1	MYB->MYB	http://bioinfo.bti.cornell.edu/cgi-bin/itak/db_gene_seq.cgi?trans_ID=Phvul.007G231800.1	[KAD]	--	Molecular Function: DNA binding (GO:0003677);; Cellular Component: integral component of membrane (GO:0016021);;	--	[K]	Transcription	Myb-related protein 305 OS=Antirrhinum majus GN=MYB305 PE=2 SV=1	Uncharacterized protein OS=Phaseolus vulgaris GN=PHAVU_007G231800g PE=4 SV=1	PREDICTED: myb-related protein 305-like [Vigna radiata var. radiata]
Vigun07g100300.v1.1	Vigun07g100300	0.000925325	-1.28009	down	Phvul.007G192900.1	MYB->MYB	http://bioinfo.bti.cornell.edu/cgi-bin/itak/db_gene_seq.cgi?trans_ID=Phvul.007G192900.1	[KAD]	--	Biological Process: response to acid chemical (GO:0001101);; Molecular Function: DNA binding (GO:0003677);; Biological Process: response to stress (GO:0006950);; Biological Process: signal transduction (GO:0007165);; Biological Process: response to hormone (GO:0009725);; Biological Process: response to oxygen-containing compound (GO:1901700);;	K09422|7.25198e-73|zma:100101512|myb39; transcription factor MYB39; K09422 myb proto-oncogene protein, plant (A)	[K]	Transcription	Myb-related protein Myb4 OS=Oryza sativa subsp. japonica GN=MYB4 PE=2 SV=2	Uncharacterized protein OS=Vigna angularis var. angularis GN=Vigan.08G205800 PE=4 SV=1	PREDICTED: myb-related protein Myb4-like [Vigna radiata var. radiata]
Vigun07g182700.v1.1	Vigun07g182700	6.69607e-06	1.68849	up	Phvul.007G132300.1	MYB->MYB	http://bioinfo.bti.cornell.edu/cgi-bin/itak/db_gene_seq.cgi?trans_ID=Phvul.007G132300.1	[KAD]	--	Molecular Function: DNA binding (GO:0003677);; Cellular Component: integral component of membrane (GO:0016021);;	--	[K]	Transcription	Myb-related protein 305 OS=Antirrhinum majus GN=MYB305 PE=2 SV=1	Uncharacterized protein OS=Vigna angularis var. angularis GN=Vigan.08G129600 PE=4 SV=1	hypothetical protein VIGAN_08129600 [Vigna angularis var. angularis]
Vigun07g210500.v1.1	Vigun07g210500	0.00660614	1.00552	up	Sme2.5_00297.1_g00019.1	MYB->MYB	http://bioinfo.bti.cornell.edu/cgi-bin/itak/db_gene_seq.cgi?trans_ID=Sme2.5_00297.1_g00019.1	[Q]	Secondary metabolites biosynthesis, transport and catabolism	Molecular Function: iron ion binding (GO:0005506);; Cellular Component: integral component of membrane (GO:0016021);; Molecular Function: oxidoreductase activity, acting on paired donors, with incorporation or reduction of molecular oxygen, NAD(P)H as one donor, and incorporation of one atom of oxygen (GO:0016709);; Molecular Function: heme binding (GO:0020037);; Biological Process: secondary met…	--	[Q]	Secondary metabolites biosynthesis, transport and catabolism	Geraniol 8-hydroxylase OS=Catharanthus roseus GN=CYP76B6 PE=1 SV=1	Uncharacterized protein OS=Vigna angularis var. angularis GN=Vigan.08G097200 PE=4 SV=1	PREDICTED: geraniol 8-hydroxylase-like [Vigna radiata var. radiata]
Vigun09g176700.v1.1	Vigun09g176700	0.00068082	1.09947	up	Vang0017s00770.1	MYB->MYB	http://bioinfo.bti.cornell.edu/cgi-bin/itak/db_gene_seq.cgi?trans_ID=Vang0017s00770.1	[KAD]	--	Molecular Function: DNA binding (GO:0003677);; Molecular Function: sequence-specific DNA binding transcription factor activity (GO:0003700);; Biological Process: regulation of transcription, DNA-templated (GO:0006355);;	--	[K]	Transcription	Transcription factor MYB39 OS=Arabidopsis thaliana GN=MYB39 PE=2 SV=1	Uncharacterized protein OS=Phaseolus angularis GN=LR48_Vigan04g190900 PE=4 SV=1	PREDICTED: transcription factor MYB39 [Vigna radiata var. radiata]
Vigun10g178500.v1.1	Vigun10g178500	3.6743e-05	1.27986	up	GSMUA_Achr8P25970_001	MYB->MYB	http://bioinfo.bti.cornell.edu/cgi-bin/itak/db_gene_seq.cgi?trans_ID=GSMUA_Achr8P25970_001	[R]	General function prediction only	Molecular Function: acid phosphatase activity (GO:0003993);; Biological Process: dephosphorylation (GO:0016311);;	--	--	--	Stem 28 kDa glycoprotein OS=Glycine max GN=VSPA PE=2 SV=1	Uncharacterized protein OS=Vigna angularis var. angularis GN=Vigan.09G212000 PE=4 SV=1	PREDICTED: stem 28 kDa glycoprotein-like [Vigna radiata var. radiata]
Vigun01g168200.v1.1	Vigun01g168200	0.000417851	-1.18323	down	EMT33404	MYB->MYB-related	http://bioinfo.bti.cornell.edu/cgi-bin/itak/db_gene_seq.cgi?trans_ID=EMT33404	[G]	Carbohydrate transport and metabolism	Molecular Function: magnesium ion binding (GO:0000287);; Molecular Function: pyruvate kinase activity (GO:0004743);; Biological Process: glycolytic process (GO:0006096);; Molecular Function: kinase activity (GO:0016301);; Molecular Function: potassium ion binding (GO:0030955);;	K00873|0|vvi:100261276|pyruvate kinase, cytosolic isozyme-like; K00873 pyruvate kinase [EC:2.7.1.40] (A)	[G]	Carbohydrate transport and metabolism	Pyruvate kinase 1, cytosolic OS=Oryza sativa subsp. japonica GN=Os11g0148500 PE=1 SV=1	Uncharacterized protein OS=Vigna angularis var. angularis GN=Vigan.04G338800 PE=4 SV=1	hypothetical protein VIGAN_04338800 [Vigna angularis var. angularis]
Vigun02g163600.v1.1	Vigun02g163600	2.37128e-10	1.11206	up	MDP0000255970	MYB->MYB-related	http://bioinfo.bti.cornell.edu/cgi-bin/itak/db_gene_seq.cgi?trans_ID=MDP0000255970	[R]	General function prediction only	Molecular Function: iron ion binding (GO:0005506);; Molecular Function: oxidoreductase activity (GO:0016491);; Biological Process: oxidation-reduction process (GO:0055114);;	--	[QR]	--	1-aminocyclopropane-1-carboxylate oxidase OS=Dictyostelium mucoroides GN=aco PE=3 SV=1	Uncharacterized protein OS=Vigna angularis var. angularis GN=Vigan.10G201400 PE=4 SV=1	PREDICTED: 1-aminocyclopropane-1-carboxylate oxidase-like isoform X1 [Vigna radiata var. radiata]
Vigun03g350200.v1.1	Vigun03g350200	0.000293258	1.21125	up	Rsa1.0_03996.1_g00001.1	MYB->MYB-related	http://bioinfo.bti.cornell.edu/cgi-bin/itak/db_gene_seq.cgi?trans_ID=Rsa1.0_03996.1_g00001.1	[V]	Defense mechanisms	Molecular Function: ATP binding (GO:0005524);; Cellular Component: plasma membrane (GO:0005886);; Biological Process: drug transmembrane transport (GO:0006855);; Biological Process: metabolic process (GO:0008152);; Cellular Component: integral component of membrane (GO:0016021);; Biological Process: cuticle development (GO:0042335);; Molecular Function: ATPase activity, coupled to transmembrane m…	--	[Q]	Secondary metabolites biosynthesis, transport and catabolism	ABC transporter G family member 32 OS=Arabidopsis thaliana GN=ABCG32 PE=1 SV=1	Uncharacterized protein OS=Vigna angularis var. angularis GN=Vigan.01G441400 PE=4 SV=1	PREDICTED: ABC transporter G family member 32 [Vigna radiata var. radiata]
Vigun07g130000.v1.1	Vigun07g130000	0.00446693	-1.16006	down	CotAD_49689	MYB->MYB-related	http://bioinfo.bti.cornell.edu/cgi-bin/itak/db_gene_seq.cgi?trans_ID=CotAD_49689	--	--	Molecular Function: DNA binding (GO:0003677);;	--	[O]	Posttranslational modification, protein turnover, chaperones	Protein RADIALIS-like 3 OS=Arabidopsis thaliana GN=RL3 PE=2 SV=1	Uncharacterized protein OS=Vigna angularis var. angularis GN=Vigan.08G191200 PE=4 SV=1	PREDICTED: protein RADIALIS-like 3 [Vigna radiata var. radiata]
Vigun07g192400.v1.1	Vigun07g192400	0.00539448	-1.15574	down	EMT33404	MYB->MYB-related	http://bioinfo.bti.cornell.edu/cgi-bin/itak/db_gene_seq.cgi?trans_ID=EMT33404	[G]	Carbohydrate transport and metabolism	Molecular Function: magnesium ion binding (GO:0000287);; Molecular Function: pyruvate kinase activity (GO:0004743);; Biological Process: glycolytic process (GO:0006096);; Molecular Function: kinase activity (GO:0016301);; Molecular Function: potassium ion binding (GO:0030955);;	K00873|0|vvi:100261276|pyruvate kinase, cytosolic isozyme-like; K00873 pyruvate kinase [EC:2.7.1.40] (A)	[G]	Carbohydrate transport and metabolism	Pyruvate kinase 1, cytosolic OS=Oryza sativa subsp. japonica GN=Os11g0148500 PE=1 SV=1	Uncharacterized protein OS=Vigna angularis var. angularis GN=Vigan.08G118300 PE=4 SV=1	hypothetical protein LR48_Vigan02g179100 [Vigna angularis]
Vigun09g225600.v1.1	Vigun09g225600	0.00011027	-1.40082	down	Vang05g04250.1	MYB->MYB-related	http://bioinfo.bti.cornell.edu/cgi-bin/itak/db_gene_seq.cgi?trans_ID=Vang05g04250.1	--	--	Molecular Function: nucleic acid binding (GO:0003676);; Biological Process: regulation of transcription, DNA-templated (GO:0006355);; Biological Process: histone acetylation (GO:0016573);;	--	--	--	Transcription factor MYB1R1 OS=Solanum tuberosum PE=2 SV=1	Uncharacterized protein OS=Vigna angularis var. angularis GN=Vigan.02G059300 PE=4 SV=1	hypothetical protein LR48_Vigan04g236500 [Vigna angularis]
Vigun09g246000.v1.1	Vigun09g246000	0.00573084	-1.15249	down	Vang05g02060.1	MYB->MYB-related	http://bioinfo.bti.cornell.edu/cgi-bin/itak/db_gene_seq.cgi?trans_ID=Vang05g02060.1	--	--	Molecular Function: DNA binding (GO:0003677);; Cellular Component: nucleus (GO:0005634);; Cellular Component: cytoplasm (GO:0005737);;	--	[O]	Posttranslational modification, protein turnover, chaperones	Protein RADIALIS-like 6 OS=Arabidopsis thaliana GN=RL6 PE=2 SV=1	Uncharacterized protein OS=Phaseolus vulgaris GN=PHAVU_009G058100g PE=4 SV=1	PREDICTED: protein RADIALIS-like 3 [Vigna radiata var. radiata]
Vigun01g193500.v1.1	Vigun01g193500	1.07916e-05	1.52118	up	MDP0000320566	NAC	http://bioinfo.bti.cornell.edu/cgi-bin/itak/db_gene_seq.cgi?trans_ID=MDP0000320566	--	--	Cellular Component: cell wall (GO:0005618);; Molecular Function: pectinesterase activity (GO:0030599);; Biological Process: cell wall modification (GO:0042545);; Biological Process: negative regulation of catalytic activity (GO:0043086);; Molecular Function: aspartyl esterase activity (GO:0045330);; Biological Process: pectin catabolic process (GO:0045490);; Molecular Function: pectinesterase inh…	K01051|0|rcu:RCOM_1179060|Pectinesterase-2 precursor, putative (EC:3.1.1.11); K01051 pectinesterase [EC:3.1.1.11] (A)	--	--	Probable pectinesterase/pectinesterase inhibitor 7 OS=Arabidopsis thaliana GN=PME7 PE=2 SV=1	Pectinesterase OS=Phaseolus angularis GN=LR48_Vigan03g282700 PE=3 SV=1	PREDICTED: pectinesterase-like [Vigna radiata var. radiata]
Vigun01g193600.v1.1	Vigun01g193600	0.000228213	-1.05518	down	MDP0000320566	NAC	http://bioinfo.bti.cornell.edu/cgi-bin/itak/db_gene_seq.cgi?trans_ID=MDP0000320566	--	--	Cellular Component: cell wall (GO:0005618);; Molecular Function: pectinesterase activity (GO:0030599);; Biological Process: cell wall modification (GO:0042545);; Biological Process: negative regulation of catalytic activity (GO:0043086);; Molecular Function: aspartyl esterase activity (GO:0045330);; Biological Process: pectin catabolic process (GO:0045490);; Molecular Function: pectinesterase inh…	K01051|0|rcu:RCOM_1179060|Pectinesterase-2 precursor, putative (EC:3.1.1.11); K01051 pectinesterase [EC:3.1.1.11] (A)	--	--	Probable pectinesterase/pectinesterase inhibitor 7 OS=Arabidopsis thaliana GN=PME7 PE=2 SV=1	Uncharacterized protein OS=Vigna angularis var. angularis GN=Vigan.04G392300 PE=4 SV=1	PREDICTED: pectinesterase-like [Vigna radiata var. radiata]
Vigun03g017300.v1.1	Vigun03g017300	0.00197826	1.18391	up	Phvul.002G316500.1	NAC	http://bioinfo.bti.cornell.edu/cgi-bin/itak/db_gene_seq.cgi?trans_ID=Phvul.002G316500.1	--	--	Molecular Function: DNA binding (GO:0003677);; Molecular Function: sequence-specific DNA binding transcription factor activity (GO:0003700);; Cellular Component: nucleus (GO:0005634);; Biological Process: regulation of transcription, DNA-templated (GO:0006355);; Biological Process: xylem development (GO:0010089);; Biological Process: cell wall macromolecule metabolic process (GO:0044036);;	--	--	--	Protein CUP-SHAPED COTYLEDON 2 OS=Arabidopsis thaliana GN=NAC098 PE=1 SV=1	Uncharacterized protein OS=Vigna angularis var. angularis GN=Vigan.01G022000 PE=4 SV=1	hypothetical protein LR48_Vigan11g079100 [Vigna angularis]
Vigun05g197200.v1.1	Vigun05g197200	1.97826e-07	1.78411	up	Phvul.005G084500.1	NAC	http://bioinfo.bti.cornell.edu/cgi-bin/itak/db_gene_seq.cgi?trans_ID=Phvul.005G084500.1	--	--	Molecular Function: DNA binding (GO:0003677);; Cellular Component: nucleus (GO:0005634);; Biological Process: regulation of transcription, DNA-templated (GO:0006355);; Cellular Component: integral component of membrane (GO:0016021);;	--	--	--	NAC domain-containing protein 19 OS=Arabidopsis thaliana GN=NAC019 PE=1 SV=1	Uncharacterized protein OS=Vigna angularis var. angularis GN=Vigan.07G126100 PE=4 SV=1	hypothetical protein LR48_Vigan05g127300 [Vigna angularis]
Vigun05g255500.v1.1	Vigun05g255500	4.74277e-06	1.45095	up	Dendrobium_GLEAN_10133159	NAC	http://bioinfo.bti.cornell.edu/cgi-bin/itak/db_gene_seq.cgi?trans_ID=Dendrobium_GLEAN_10133159	[G]	Carbohydrate transport and metabolism	Biological Process: water transport (GO:0006833);; Cellular Component: plant-type vacuole membrane (GO:0009705);; Molecular Function: urea transmembrane transporter activity (GO:0015204);; Molecular Function: water channel activity (GO:0015250);; Molecular Function: glycerol channel activity (GO:0015254);; Biological Process: glycerol transport (GO:0015793);; Cellular Component: integral componen…	--	[G]	Carbohydrate transport and metabolism	Aquaporin TIP1-3 OS=Arabidopsis thaliana GN=TIP1-3 PE=1 SV=1	Uncharacterized protein OS=Vigna angularis var. angularis GN=Vigan.07G053800 PE=4 SV=1	hypothetical protein LR48_Vigan05g186700 [Vigna angularis]
Vigun05g292900.v1.1	Vigun05g292900	3.9715e-05	-1.41468	down	Vang0599s00010.1	NAC	http://bioinfo.bti.cornell.edu/cgi-bin/itak/db_gene_seq.cgi?trans_ID=Vang0599s00010.1	[E]	Amino acid transport and metabolism	Biological Process: metabolic process (GO:0008152);; Cellular Component: integral component of membrane (GO:0016021);; Molecular Function: transferase activity (GO:0016740);; Molecular Function: lyase activity (GO:0016829);;	--	--	--	--	Uncharacterized protein OS=Vigna angularis var. angularis GN=Vigan.07G014000 PE=4 SV=1	PREDICTED: uncharacterized protein LOC106761543 [Vigna radiata var. radiata]
Vigun06g103200.v1.1	Vigun06g103200	0.00433438	1.17129	up	PITA_000024663-RA	NAC	http://bioinfo.bti.cornell.edu/cgi-bin/itak/db_gene_seq.cgi?trans_ID=PITA_000024663-RA	[IQR]	--	Molecular Function: oxidoreductase activity (GO:0016491);; Biological Process: oxidation-reduction process (GO:0055114);;	--	[R]	General function prediction only	Glucose and ribitol dehydrogenase OS=Daucus carota GN=CAISE5 PE=2 SV=1	Uncharacterized protein OS=Phaseolus angularis GN=LR48_Vigan09g153400 PE=3 SV=1	PREDICTED: glucose and ribitol dehydrogenase homolog 1-like [Vigna radiata var. radiata]
Vigun06g169800.v1.1	Vigun06g169800	7.31013e-06	1.28919	up	Tc00_g002140	NAC	http://bioinfo.bti.cornell.edu/cgi-bin/itak/db_gene_seq.cgi?trans_ID=Tc00_g002140	[I]	Lipid transport and metabolism	Biological Process: metabolic process (GO:0008152);; Molecular Function: intramolecular transferase activity (GO:0016866);;	K15813|0|vvi:100259856|beta-amyrin synthase; K15813 beta-amyrin synthase [EC:5.4.99.39] (A)	[I]	Lipid transport and metabolism	Beta-amyrin synthase OS=Glycyrrhiza glabra GN=GgbAS1 PE=1 SV=1	Uncharacterized protein OS=Vigna angularis var. angularis GN=Vigan.05G076100 PE=4 SV=1	hypothetical protein VIGAN_05076100 [Vigna angularis var. angularis]
Vigun07g128100.v1.1	Vigun07g128100	0.000823144	1.24215	up	MDP0000320566	NAC	http://bioinfo.bti.cornell.edu/cgi-bin/itak/db_gene_seq.cgi?trans_ID=MDP0000320566	--	--	Cellular Component: extracellular region (GO:0005576);; Cellular Component: cell wall (GO:0005618);; Molecular Function: pectinesterase activity (GO:0030599);; Biological Process: cell wall modification (GO:0042545);; Molecular Function: aspartyl esterase activity (GO:0045330);; Biological Process: pectin catabolic process (GO:0045490);;	--	--	--	Probable pectinesterase 53 OS=Arabidopsis thaliana GN=PME53 PE=2 SV=1	Uncharacterized protein OS=Vigna angularis var. angularis GN=Vigan.08G193900 PE=4 SV=1	PREDICTED: probable pectinesterase 53 [Vigna radiata var. radiata]
Vigun10g107900.v1.1	Vigun10g107900	0.000193928	-1.00439	down	MDP0000320566	NAC	http://bioinfo.bti.cornell.edu/cgi-bin/itak/db_gene_seq.cgi?trans_ID=MDP0000320566	--	--	Cellular Component: extracellular region (GO:0005576);; Cellular Component: cell wall (GO:0005618);; Molecular Function: pectinesterase activity (GO:0030599);; Biological Process: cell wall modification (GO:0042545);; Biological Process: negative regulation of catalytic activity (GO:0043086);; Molecular Function: aspartyl esterase activity (GO:0045330);; Biological Process: pectin catabolic proce…	K01051|0|vvi:100255703|pectinesterase 2; K01051 pectinesterase [EC:3.1.1.11] (A)	--	--	Pectinesterase 2 OS=Citrus sinensis GN=PECS-2.1 PE=2 SV=1	Uncharacterized protein OS=Vigna angularis var. angularis GN=Vigan.09G122000 PE=4 SV=1	hypothetical protein LR48_Vigan11g061200 [Vigna angularis]
Vigun11g024700.v1.1	Vigun11g024700	0.00585128	1.14858	up	Oropetium_20150105_20800A	NAC	http://bioinfo.bti.cornell.edu/cgi-bin/itak/db_gene_seq.cgi?trans_ID=Oropetium_20150105_20800A	[C]	Energy production and conversion	Molecular Function: NADPH dehydrogenase activity (GO:0003959);; Cellular Component: intracellular (GO:0005622);; Molecular Function: FMN binding (GO:0010181);; Molecular Function: 12-oxophytodienoate reductase activity (GO:0016629);; Biological Process: oxidation-reduction process (GO:0055114);;	--	[CR]	--	Putative 12-oxophytodienoate reductase 11 OS=Oryza sativa subsp. japonica GN=OPR11 PE=2 SV=1	Uncharacterized protein OS=Vigna angularis var. angularis GN=Vigan.06G059300 PE=4 SV=1	hypothetical protein LR48_Vigan08g045000 [Vigna angularis]
Vigun11g066500.v1.1	Vigun11g066500	0.000363234	1.34986	up	Vang02g07100.1	NAC	http://bioinfo.bti.cornell.edu/cgi-bin/itak/db_gene_seq.cgi?trans_ID=Vang02g07100.1	--	--	Molecular Function: DNA binding (GO:0003677);; Cellular Component: nucleus (GO:0005634);; Biological Process: regulation of transcription, DNA-templated (GO:0006355);;	--	--	--	NAC domain-containing protein 72 OS=Arabidopsis thaliana GN=NAC072 PE=2 SV=1	Uncharacterized protein OS=Phaseolus angularis GN=LR48_Vigan08g043800 PE=4 SV=1	hypothetical protein LR48_Vigan08g043800 [Vigna angularis]
Vigun11g202500.v1.1	Vigun11g202500	0.00077264	1.16573	up	Bo3g157090.1	NAC	http://bioinfo.bti.cornell.edu/cgi-bin/itak/db_gene_seq.cgi?trans_ID=Bo3g157090.1	--	--	Biological Process: lipid metabolic process (GO:0006629);; Molecular Function: phosphatidylcholine 1-acylhydrolase activity (GO:0008970);; Molecular Function: galactolipase activity (GO:0047714);;	--	[I]	Lipid transport and metabolism	Phospholipase A1-Igamma3, chloroplastic OS=Arabidopsis thaliana GN=At1g51440 PE=1 SV=1	Uncharacterized protein OS=Phaseolus angularis GN=LR48_Vigan08g196000 PE=4 SV=1	hypothetical protein LR48_Vigan08g196000 [Vigna angularis]
Vigun07g117500.v1.1	Vigun07g117500	3.71276e-06	1.32652	up	Vang06g17820.1	NF-Y->NF-YB	http://bioinfo.bti.cornell.edu/cgi-bin/itak/db_gene_seq.cgi?trans_ID=Vang06g17820.1	[B]	Chromatin structure and dynamics	Cellular Component: nucleus (GO:0005634);; Biological Process: regulation of transcription, DNA-templated (GO:0006355);; Molecular Function: sequence-specific DNA binding (GO:0043565);; Molecular Function: protein heterodimerization activity (GO:0046982);;	--	[K]	Transcription	Nuclear transcription factor Y subunit B-5 OS=Arabidopsis thaliana GN=NFYB5 PE=2 SV=1	Uncharacterized protein OS=Vigna angularis var. angularis GN=Vigan.08G244800 PE=4 SV=1	hypothetical protein LR48_Vigan02g107600 [Vigna angularis]
Vigun02g121600.v1.1	Vigun02g121600	8.83487e-06	-1.57215	down	29656.m000483	NF-Y->NF-YC	http://bioinfo.bti.cornell.edu/cgi-bin/itak/db_gene_seq.cgi?trans_ID=29656.m000483	--	--	Molecular Function: calmodulin binding (GO:0005516);; Cellular Component: plasma membrane (GO:0005886);; Biological Process: defense response (GO:0006952);; Biological Process: response to biotic stimulus (GO:0009607);; Cellular Component: integral component of membrane (GO:0016021);;	K08472|0|vvi:100233068|MLO17; MLO-like protein 4; K08472 mlo protein (A)	--	--	MLO-like protein 4 OS=Arabidopsis thaliana GN=MLO4 PE=2 SV=2	Uncharacterized protein OS=Vigna angularis var. angularis GN=Vigan.10G151800 PE=4 SV=1	hypothetical protein VIGAN_10151800 [Vigna angularis var. angularis]
Vigun03g433500.v1.1	Vigun03g433500	4.14532e-06	-1.12829	down	evm.model.scaffold6334.42	NF-Y->NF-YC	http://bioinfo.bti.cornell.edu/cgi-bin/itak/db_gene_seq.cgi?trans_ID=evm.model.scaffold6334.42	[E]	Amino acid transport and metabolism	Molecular Function: asparagine synthase (glutamine-hydrolyzing) activity (GO:0004066);; Cellular Component: cytosol (GO:0005829);; Biological Process: asparagine biosynthetic process (GO:0006529);; Biological Process: glutamine metabolic process (GO:0006541);; Molecular Function: protein homodimerization activity (GO:0042803);;	--	--	--	Stem-specific protein TSJT1 OS=Nicotiana tabacum GN=TSJT1 PE=2 SV=1	Uncharacterized protein OS=Vigna angularis var. angularis GN=Vigan.01G534600 PE=4 SV=1	hypothetical protein VIGAN_01534600 [Vigna angularis var. angularis]
Vigun09g120300.v1.1	Vigun09g120300	4.46977e-06	1.19998	up	Bo8g112230.1	NF-Y->NF-YC	http://bioinfo.bti.cornell.edu/cgi-bin/itak/db_gene_seq.cgi?trans_ID=Bo8g112230.1	[J]	Translation, ribosomal structure and biogenesis	Molecular Function: D-lactate dehydrogenase (cytochrome) activity (GO:0004458);; Cellular Component: integral component of membrane (GO:0016021);; Molecular Function: hydrolase activity (GO:0016787);; Molecular Function: carbon-nitrogen ligase activity, with glutamine as amido-N-donor (GO:0016884);; Biological Process: oxidation-reduction process (GO:0055114);;	--	[J]	Translation, ribosomal structure and biogenesis	Fatty acid amide hydrolase OS=Arabidopsis thaliana GN=FAAH PE=1 SV=1	Uncharacterized protein OS=Vigna angularis var. angularis GN=Vigan.02G213800 PE=4 SV=1	hypothetical protein LR48_Vigan04g145000 [Vigna angularis]
Vigun03g020000.v1.1	Vigun03g020000	2.05702e-05	1.03343	up	GSMUA_Achr3P26460_001	OFP	http://bioinfo.bti.cornell.edu/cgi-bin/itak/db_gene_seq.cgi?trans_ID=GSMUA_Achr3P26460_001	[C]	Energy production and conversion	Molecular Function: retinal dehydrogenase activity (GO:0001758);; Molecular Function: aldehyde dehydrogenase (NAD) activity (GO:0004029);; Molecular Function: coniferyl-aldehyde dehydrogenase activity (GO:0050269);; Biological Process: oxidation-reduction process (GO:0055114);;	K12355|0|rcu:RCOM_1053330|aldehyde dehydrogenase, putative (EC:1.2.1.36); K12355 coniferyl-aldehyde dehydrogenase [EC:1.2.1.68] (A)	[C]	Energy production and conversion	Aldehyde dehydrogenase family 2 member C4 OS=Arabidopsis thaliana GN=ALDH2C4 PE=1 SV=2	Uncharacterized protein OS=Vigna angularis var. angularis GN=Vigan.01G024900 PE=4 SV=1	hypothetical protein LR48_Vigan11g081600 [Vigna angularis]
Vigun05g286300.v1.1	Vigun05g286300	0.000118052	1.39586	up	Vang0182s00510.1	OFP	http://bioinfo.bti.cornell.edu/cgi-bin/itak/db_gene_seq.cgi?trans_ID=Vang0182s00510.1	--	--	--	--	--	--	Transcription repressor OFP14 OS=Arabidopsis thaliana GN=OFP14 PE=1 SV=1	Uncharacterized protein OS=Vigna angularis var. angularis GN=Vigan.07G019800 PE=4 SV=1	hypothetical protein VIGAN_07019800 [Vigna angularis var. angularis]
Vigun01g202300.v1.1	Vigun01g202300	0.00120894	-1.29244	down	mrna01323.1	Others	http://bioinfo.bti.cornell.edu/cgi-bin/itak/db_gene_seq.cgi?trans_ID=mrna01323.1	[V]	Defense mechanisms	Molecular Function: ATP binding (GO:0005524);; Biological Process: metabolic process (GO:0008152);; Cellular Component: integral component of membrane (GO:0016021);; Molecular Function: ATPase activity, coupled to transmembrane movement of substances (GO:0042626);; Biological Process: transmembrane transport (GO:0055085);;	--	[Q]	Secondary metabolites biosynthesis, transport and catabolism	ABC transporter B family member 11 OS=Arabidopsis thaliana GN=ABCB11 PE=2 SV=1	Uncharacterized protein OS=Vigna angularis var. angularis GN=Vigan.04G382400 PE=4 SV=1	hypothetical protein VIGAN_04382400 [Vigna angularis var. angularis]
Vigun02g092800.v1.1	Vigun02g092800	0.00266156	-1.1703	down	mrna01323.1	Others	http://bioinfo.bti.cornell.edu/cgi-bin/itak/db_gene_seq.cgi?trans_ID=mrna01323.1	[V]	Defense mechanisms	Molecular Function: ATP binding (GO:0005524);; Biological Process: metabolic process (GO:0008152);; Cellular Component: integral component of membrane (GO:0016021);; Molecular Function: ATPase activity, coupled to transmembrane movement of substances (GO:0042626);; Biological Process: transmembrane transport (GO:0055085);;	K05658|0|vvi:100248951|P-glycoprotein-like; K05658 ATP-binding cassette, subfamily B (MDR/TAP), member 1 [EC:3.6.3.44] (A)	[Q]	Secondary metabolites biosynthesis, transport and catabolism	ABC transporter B family member 2 OS=Arabidopsis thaliana GN=ABCB2 PE=1 SV=3	Uncharacterized protein OS=Vigna angularis var. angularis GN=Vigan.10G109900 PE=4 SV=1	hypothetical protein VIGAN_10109900 [Vigna angularis var. angularis]
Vigun03g406700.v1.1	Vigun03g406700	2.05702e-05	1.17319	up	mrna01323.1	Others	http://bioinfo.bti.cornell.edu/cgi-bin/itak/db_gene_seq.cgi?trans_ID=mrna01323.1	[V]	Defense mechanisms	Molecular Function: ATP binding (GO:0005524);; Biological Process: metabolic process (GO:0008152);; Cellular Component: integral component of membrane (GO:0016021);; Molecular Function: ATPase activity, coupled to transmembrane movement of substances (GO:0042626);; Biological Process: transmembrane transport (GO:0055085);;	K05658|0|vvi:100267452|ABC transporter B family member 11; K05658 ATP-binding cassette, subfamily B (MDR/TAP), member 1 [EC:3.6.3.44] (A)	[Q]	Secondary metabolites biosynthesis, transport and catabolism	ABC transporter B family member 11 OS=Arabidopsis thaliana GN=ABCB11 PE=2 SV=1	Uncharacterized protein OS=Vigna angularis var. angularis GN=Vigan.01G505500 PE=4 SV=1	hypothetical protein VIGAN_01505500 [Vigna angularis var. angularis]
Vigun04g020200.v1.1	Vigun04g020200	0.00468193	1.16393	up	Sme2.5_15253.1_g00001.1	Others	http://bioinfo.bti.cornell.edu/cgi-bin/itak/db_gene_seq.cgi?trans_ID=Sme2.5_15253.1_g00001.1	[Q]	Secondary metabolites biosynthesis, transport and catabolism	Molecular Function: iron ion binding (GO:0005506);; Cellular Component: integral component of membrane (GO:0016021);; Molecular Function: heme binding (GO:0020037);; Molecular Function: flavonoid 3',5'-hydroxylase activity (GO:0033772);; Biological Process: secondary metabolite biosynthetic process (GO:0044550);; Biological Process: oxidation-reduction process (GO:0055114);;	--	[Q]	Secondary metabolites biosynthesis, transport and catabolism	Cytochrome P450 CYP736A12 OS=Panax ginseng PE=2 SV=1	Uncharacterized protein OS=Vigna angularis var. angularis GN=Vigan.11G240000 PE=4 SV=1	hypothetical protein LR48_Vigan10g019700 [Vigna angularis]
Vigun04g126000.v1.1	Vigun04g126000	4.77723e-06	-1.67844	down	mrna28201.1	Others	http://bioinfo.bti.cornell.edu/cgi-bin/itak/db_gene_seq.cgi?trans_ID=mrna28201.1	[GC]	--	Biological Process: flavonoid biosynthetic process (GO:0009813);; Cellular Component: intracellular membrane-bounded organelle (GO:0043231);; Biological Process: flavonoid glucuronidation (GO:0052696);; Molecular Function: quercetin 3-O-glucosyltransferase activity (GO:0080043);; Molecular Function: quercetin 7-O-glucosyltransferase activity (GO:0080044);;	--	[GC]	--	UDP-glycosyltransferase 74G1 OS=Stevia rebaudiana GN=UGT74G1 PE=1 SV=1	Uncharacterized protein OS=Vigna angularis var. angularis GN=Vigan.11G049300 PE=4 SV=1	hypothetical protein LR48_Vigan10g242800 [Vigna angularis]
Vigun07g010200.v1.1	Vigun07g010200	0.000326537	-1.00959	down	Vang06g25350.1	Others	http://bioinfo.bti.cornell.edu/cgi-bin/itak/db_gene_seq.cgi?trans_ID=Vang06g25350.1	[T]	Signal transduction mechanisms	Molecular Function: phosphorelay sensor kinase activity (GO:0000155);; Cellular Component: endoplasmic reticulum membrane (GO:0005789);; Biological Process: negative regulation of ethylene-activated signaling pathway (GO:0010105);; Cellular Component: integral component of membrane (GO:0016021);; Biological Process: peptidyl-histidine phosphorylation (GO:0018106);; Biological Process: signal tran…	--	[T]	Signal transduction mechanisms	Ethylene receptor 2 OS=Arabidopsis thaliana GN=ETR2 PE=1 SV=2	Uncharacterized protein OS=Vigna angularis var. angularis GN=Vigan.08G357200 PE=4 SV=1	PREDICTED: ethylene receptor 2-like [Vigna radiata var. radiata]
Vigun07g137500.v1.1	Vigun07g137500	8.54314e-10	1.58062	up	evm.model.scaffold10509.3	PHD	http://bioinfo.bti.cornell.edu/cgi-bin/itak/db_gene_seq.cgi?trans_ID=evm.model.scaffold10509.3	[M]	Cell wall/membrane/envelope biogenesis	Biological Process: metabolic process (GO:0008152);; Molecular Function: inositol 3-alpha-galactosyltransferase activity (GO:0047216);;	K18819|0|ath:AT2G47180|GolS1; galactinol synthase 1; K18819 inositol 3-alpha-galactosyltransferase [EC:2.4.1.123] (A)	[G]	Carbohydrate transport and metabolism	Galactinol synthase 2 OS=Solanum lycopersicum GN=GOLS2 PE=2 SV=1	Uncharacterized protein OS=Vigna angularis var. angularis GN=Vigan.08G181400 PE=4 SV=1	hypothetical protein LR48_Vigan02g159200 [Vigna angularis]
Vigun08g068600.v1.1	Vigun08g068600	0.00246623	-1.2245	down	Achn177981	PHD	http://bioinfo.bti.cornell.edu/cgi-bin/itak/db_gene_seq.cgi?trans_ID=Achn177981	[C]	Energy production and conversion	Molecular Function: alcohol dehydrogenase (NAD) activity (GO:0004022);; Cellular Component: cytoplasm (GO:0005737);; Molecular Function: zinc ion binding (GO:0008270);; Molecular Function: S-(hydroxymethyl)glutathione dehydrogenase activity (GO:0051903);; Biological Process: oxidation-reduction process (GO:0055114);;	K18857|0|rcu:RCOM_0138590|alcohol dehydrogenase, putative (EC:1.1.1.284); K18857 alcohol dehydrogenase class-P [EC:1.1.1.1] (A)	[Q]	Secondary metabolites biosynthesis, transport and catabolism	Alcohol dehydrogenase 1 OS=Pisum sativum PE=3 SV=1	Uncharacterized protein OS=Phaseolus angularis GN=LR48_Vigan07g228600 PE=3 SV=1	hypothetical protein LR48_Vigan07g228600 [Vigna angularis]
Vigun09g123700.v1.1	Vigun09g123700	0.0048412	-1.06533	down	Achn177981	PHD	http://bioinfo.bti.cornell.edu/cgi-bin/itak/db_gene_seq.cgi?trans_ID=Achn177981	[C]	Energy production and conversion	Molecular Function: alcohol dehydrogenase (NAD) activity (GO:0004022);; Molecular Function: zinc ion binding (GO:0008270);; Biological Process: oxidation-reduction process (GO:0055114);;	--	[Q]	Secondary metabolites biosynthesis, transport and catabolism	Alcohol dehydrogenase OS=Malus domestica GN=ADH PE=2 SV=1	Uncharacterized protein OS=Phaseolus vulgaris GN=PHAVU_009G149500g PE=3 SV=1	PREDICTED: alcohol dehydrogenase [Vigna radiata var. radiata]
Vigun09g155800.v1.1	Vigun09g155800	0.00225889	-1.24384	down	Achn177981	PHD	http://bioinfo.bti.cornell.edu/cgi-bin/itak/db_gene_seq.cgi?trans_ID=Achn177981	[C]	Energy production and conversion	Molecular Function: alcohol dehydrogenase (NAD) activity (GO:0004022);; Cellular Component: cytoplasm (GO:0005737);; Molecular Function: zinc ion binding (GO:0008270);; Molecular Function: S-(hydroxymethyl)glutathione dehydrogenase activity (GO:0051903);; Biological Process: oxidation-reduction process (GO:0055114);;	--	[Q]	Secondary metabolites biosynthesis, transport and catabolism	Alcohol dehydrogenase 1 OS=Pisum sativum PE=3 SV=1	Uncharacterized protein OS=Vigna angularis var. angularis GN=Vigan.02G148500 PE=4 SV=1	PREDICTED: alcohol dehydrogenase 1 [Vigna radiata var. radiata]
Vigun09g162900.v1.1	Vigun09g162900	0.00286369	1.02374	up	Gh_D06G1925	PHD	http://bioinfo.bti.cornell.edu/cgi-bin/itak/db_gene_seq.cgi?trans_ID=Gh_D06G1925	[P]	Inorganic ion transport and metabolism	Molecular Function: transporter activity (GO:0005215);; Biological Process: transport (GO:0006810);; Cellular Component: integral component of membrane (GO:0016021);;	K12347|0|vvi:100266052|metal transporter Nramp5; K12347 natural resistance-associated macrophage protein (A)	[P]	Inorganic ion transport and metabolism	Metal transporter Nramp5 OS=Oryza sativa subsp. japonica GN=NRAMP5 PE=2 SV=1	Uncharacterized protein OS=Vigna angularis var. angularis GN=Vigan.02G138200 PE=4 SV=1	hypothetical protein VIGAN_02138200 [Vigna angularis var. angularis]
Vigun11g160800.v1.1	Vigun11g160800	2.67268e-05	-1.30532	down	Ciclev10014192m	PHD	http://bioinfo.bti.cornell.edu/cgi-bin/itak/db_gene_seq.cgi?trans_ID=Ciclev10014192m	[C]	Energy production and conversion	Molecular Function: 3-chloroallyl aldehyde dehydrogenase activity (GO:0004028);; Molecular Function: aldehyde dehydrogenase (NAD) activity (GO:0004029);; Molecular Function: aldehyde dehydrogenase [NAD(P)+] activity (GO:0004030);; Biological Process: cellular aldehyde metabolic process (GO:0006081);; Biological Process: oxidation-reduction process (GO:0055114);;	--	[C]	Energy production and conversion	Aldehyde dehydrogenase family 3 member F1 OS=Arabidopsis thaliana GN=ALDH3F1 PE=2 SV=2	Uncharacterized protein OS=Vigna angularis var. angularis GN=Vigan.06G205800 PE=4 SV=1	hypothetical protein LR48_Vigan238s007800 [Vigna angularis]
Vigun02g070800.v1.1	Vigun02g070800	0.00120662	-1.24724	down	GSMUA_Achr4P28960_001	SBP	http://bioinfo.bti.cornell.edu/cgi-bin/itak/db_gene_seq.cgi?trans_ID=GSMUA_Achr4P28960_001	--	--	Molecular Function: metalloendopeptidase activity (GO:0004222);; Biological Process: proteolysis (GO:0006508);; Molecular Function: zinc ion binding (GO:0008270);; Cellular Component: extracellular matrix (GO:0031012);;	--	[OW]	--	Metalloendoproteinase 2-MMP OS=Arabidopsis thaliana GN=2MMP PE=1 SV=1	Uncharacterized protein OS=Phaseolus vulgaris GN=PHAVU_002G076500g PE=4 SV=1	hypothetical protein PHAVU_002G076500g [Phaseolus vulgaris]
Vigun05g237900.v1.1	Vigun05g237900	0.00245066	1.21817	up	evm.model.scaffold884.3	SET	http://bioinfo.bti.cornell.edu/cgi-bin/itak/db_gene_seq.cgi?trans_ID=evm.model.scaffold884.3	[Q]	Secondary metabolites biosynthesis, transport and catabolism	Biological Process: suberin biosynthetic process (GO:0010345);; Biological Process: long-chain fatty-acyl-CoA metabolic process (GO:0035336);; Cellular Component: intracellular membrane-bounded organelle (GO:0043231);; Biological Process: oxidation-reduction process (GO:0055114);; Molecular Function: fatty-acyl-CoA reductase (alcohol-forming) activity (GO:0080019);;	K13356|0|vvi:100259719|fatty acyl-CoA reductase 3; K13356 fatty acyl-CoA reductase [EC:1.2.1.-] (A)	[I]	Lipid transport and metabolism	Fatty acyl-CoA reductase 3 OS=Arabidopsis thaliana GN=FAR3 PE=2 SV=1	Uncharacterized protein OS=Vigna angularis var. angularis GN=Vigan.07G072200 PE=4 SV=1	hypothetical protein LR48_Vigan05g169900 [Vigna angularis]
Vigun10g086400.v1.1	Vigun10g086400	0.000252395	-1.17149	down	Niben101Scf06779g03005.1	SET	http://bioinfo.bti.cornell.edu/cgi-bin/itak/db_gene_seq.cgi?trans_ID=Niben101Scf06779g03005.1	--	--	Cellular Component: extracellular region (GO:0005576);; Cellular Component: cell wall (GO:0005618);; Molecular Function: manganese ion binding (GO:0030145);; Biological Process: oxalate metabolic process (GO:0033609);; Molecular Function: nutrient reservoir activity (GO:0045735);; Molecular Function: oxalate decarboxylase activity (GO:0046564);;	--	--	--	Germin-like protein subfamily 1 member 18 OS=Arabidopsis thaliana GN=GLP2A PE=2 SV=2	Uncharacterized protein OS=Vigna angularis var. angularis GN=Vigan.09G091500 PE=4 SV=1	hypothetical protein LR48_Vigan11g103200 [Vigna angularis]
Vigun10g086700.v1.1	Vigun10g086700	0.000350065	-1.22642	down	Niben101Scf06779g03005.1	SET	http://bioinfo.bti.cornell.edu/cgi-bin/itak/db_gene_seq.cgi?trans_ID=Niben101Scf06779g03005.1	--	--	Cellular Component: extracellular region (GO:0005576);; Cellular Component: cell wall (GO:0005618);; Molecular Function: manganese ion binding (GO:0030145);; Biological Process: oxalate metabolic process (GO:0033609);; Molecular Function: nutrient reservoir activity (GO:0045735);; Molecular Function: oxalate decarboxylase activity (GO:0046564);;	--	--	--	Germin-like protein subfamily 1 member 16 OS=Arabidopsis thaliana GN=At5g39130 PE=2 SV=1	Uncharacterized protein OS=Vigna angularis var. angularis GN=Vigan.09G091500 PE=4 SV=1	hypothetical protein LR48_Vigan11g103200 [Vigna angularis]
Vigun11g047400.v1.1	Vigun11g047400	0.000116763	1.10975	up	RrC4582_p3	SET	http://bioinfo.bti.cornell.edu/cgi-bin/itak/db_gene_seq.cgi?trans_ID=RrC4582_p3	[RTKL]	--	Molecular Function: protein serine/threonine kinase activity (GO:0004674);; Molecular Function: ATP binding (GO:0005524);; Biological Process: protein phosphorylation (GO:0006468);; Cellular Component: integral component of membrane (GO:0016021);;	--	--	--	Receptor-like protein kinase OS=Ipomoea nil GN=INRPK1 PE=2 SV=2	Uncharacterized protein OS=Vigna angularis var. angularis GN=Vigan.06G044000 PE=4 SV=1	hypothetical protein LR48_Vigan2500s000100 [Vigna angularis]
Vigun03g030200.v1.1	Vigun03g030200	4.27661e-32	-2.95082	down	PH01000173G0580	SNF2	http://bioinfo.bti.cornell.edu/cgi-bin/itak/db_gene_seq.cgi?trans_ID=PH01000173G0580	[R]	General function prediction only	Molecular Function: 1-aminocyclopropane-1-carboxylate oxidase activity (GO:0009815);; Biological Process: xylem development (GO:0010089);; Biological Process: cell wall macromolecule metabolic process (GO:0044036);; Molecular Function: metal ion binding (GO:0046872);; Biological Process: oxidation-reduction process (GO:0055114);;	K05933|7.04288e-163|vvi:100257676|1-aminocyclopropane-1-carboxylate oxidase 1; K05933 aminocyclopropanecarboxylate oxidase [EC:1.14.17.4] (A)	[QR]	--	1-aminocyclopropane-1-carboxylate oxidase 1 OS=Arabidopsis thaliana GN=ACO1 PE=2 SV=1	Uncharacterized protein OS=Vigna angularis var. angularis GN=Vigan.01G037000 PE=4 SV=1	PREDICTED: 1-aminocyclopropane-1-carboxylate oxidase 1-like [Vigna radiata var. radiata]
Vigun04g002500.v1.1	Vigun04g002500	4.08293e-05	-1.34531	down	PH01000173G0580	SNF2	http://bioinfo.bti.cornell.edu/cgi-bin/itak/db_gene_seq.cgi?trans_ID=PH01000173G0580	[R]	General function prediction only	Molecular Function: 1-aminocyclopropane-1-carboxylate oxidase activity (GO:0009815);; Biological Process: xylem development (GO:0010089);; Biological Process: cell wall macromolecule metabolic process (GO:0044036);; Molecular Function: metal ion binding (GO:0046872);; Biological Process: oxidation-reduction process (GO:0055114);;	K05933|1.84721e-156|vvi:100257676|1-aminocyclopropane-1-carboxylate oxidase 1; K05933 aminocyclopropanecarboxylate oxidase [EC:1.14.17.4] (A)	[QR]	--	1-aminocyclopropane-1-carboxylate oxidase 1 OS=Arabidopsis thaliana GN=ACO1 PE=2 SV=1	Uncharacterized protein OS=Vigna angularis var. angularis GN=Vigan.11G259100 PE=4 SV=1	PREDICTED: 1-aminocyclopropane-1-carboxylate oxidase 1-like [Vigna radiata var. radiata]
Vigun05g043600.v1.1	Vigun05g043600	0.000292444	1.22996	up	Medtr4g078460.2	SNF2	http://bioinfo.bti.cornell.edu/cgi-bin/itak/db_gene_seq.cgi?trans_ID=Medtr4g078460.2	--	--	Molecular Function: diacylglycerol O-acyltransferase activity (GO:0004144);; Cellular Component: plasma membrane (GO:0005886);; Biological Process: triglyceride biosynthetic process (GO:0019432);; Molecular Function: long-chain-alcohol O-fatty-acyltransferase activity (GO:0047196);;	--	--	--	O-acyltransferase WSD1 OS=Arabidopsis thaliana GN=WSD1 PE=2 SV=1	Uncharacterized protein OS=Vigna angularis var. angularis GN=Vigan.04G052400 PE=4 SV=1	hypothetical protein VIGAN_04052400 [Vigna angularis var. angularis]
Vigun05g043700.v1.1	Vigun05g043700	0.000746455	1.24224	up	Medtr4g078460.2	SNF2	http://bioinfo.bti.cornell.edu/cgi-bin/itak/db_gene_seq.cgi?trans_ID=Medtr4g078460.2	--	--	Molecular Function: diacylglycerol O-acyltransferase activity (GO:0004144);; Cellular Component: plasma membrane (GO:0005886);; Biological Process: triglyceride biosynthetic process (GO:0019432);; Molecular Function: long-chain-alcohol O-fatty-acyltransferase activity (GO:0047196);;	--	--	--	O-acyltransferase WSD1 OS=Arabidopsis thaliana GN=WSD1 PE=2 SV=1	Uncharacterized protein OS=Vigna angularis var. angularis GN=Vigan.04G052500 PE=4 SV=1	PREDICTED: O-acyltransferase WSD1-like [Vigna radiata var. radiata]
Vigun10g020300.v1.1	Vigun10g020300	3.73968e-06	-1.18483	down	EMT22185	SNF2	http://bioinfo.bti.cornell.edu/cgi-bin/itak/db_gene_seq.cgi?trans_ID=EMT22185	[V]	Defense mechanisms	Molecular Function: ATP binding (GO:0005524);; Biological Process: metabolic process (GO:0008152);; Cellular Component: integral component of membrane (GO:0016021);; Molecular Function: ATPase activity, coupled to transmembrane movement of substances (GO:0042626);; Biological Process: transmembrane transport (GO:0055085);;	--	[Q]	Secondary metabolites biosynthesis, transport and catabolism	ABC transporter C family member 9 OS=Arabidopsis thaliana GN=ABCC9 PE=2 SV=2	Uncharacterized protein OS=Vigna angularis var. angularis GN=Vigan.09G022100 PE=4 SV=1	hypothetical protein VIGAN_09022100 [Vigna angularis var. angularis]
Vigun02g148900.v1.1	Vigun02g148900	0.00405358	1.10077	up	Aco008538.1	SWI/SNF-BAF60b	http://bioinfo.bti.cornell.edu/cgi-bin/itak/db_gene_seq.cgi?trans_ID=Aco008538.1	[T]	Signal transduction mechanisms	Molecular Function: protein serine/threonine phosphatase activity (GO:0004722);; Cellular Component: intracellular (GO:0005622);; Biological Process: protein dephosphorylation (GO:0006470);; Biological Process: protein targeting to membrane (GO:0006612);; Biological Process: response to chitin (GO:0010200);; Biological Process: regulation of plant-type hypersensitive response (GO:0010363);; Biolo…	--	[T]	Signal transduction mechanisms	Probable protein phosphatase 2C 63 OS=Arabidopsis thaliana GN=At4g33920 PE=2 SV=1	Uncharacterized protein OS=Vigna angularis var. angularis GN=Vigan.10G184600 PE=4 SV=1	PREDICTED: probable protein phosphatase 2C 78 [Vigna radiata var. radiata]
Vigun08g213500.v1.1	Vigun08g213500	0.000824905	-1.23812	down	Cotton_D_gene_10021042	SWI/SNF-BAF60b	http://bioinfo.bti.cornell.edu/cgi-bin/itak/db_gene_seq.cgi?trans_ID=Cotton_D_gene_10021042	[O]	Posttranslational modification, protein turnover, chaperones	--	--	[O]	Posttranslational modification, protein turnover, chaperones	Chaperone protein dnaJ 11, chloroplastic OS=Arabidopsis thaliana GN=ATJ11 PE=1 SV=2	Uncharacterized protein OS=Vigna angularis var. angularis GN=Vigan.03G014700 PE=4 SV=1	hypothetical protein LR48_Vigan07g000100 [Vigna angularis]
Vigun06g005300.v1.1	Vigun06g005300	2.9062e-05	-1.01585	down	evm.model.C218659.2	TAZ	http://bioinfo.bti.cornell.edu/cgi-bin/itak/db_gene_seq.cgi?trans_ID=evm.model.C218659.2	--	--	Molecular Function: structural constituent of cell wall (GO:0005199);;	--	--	--	36.4 kDa proline-rich protein OS=Solanum lycopersicum GN=TPRP-F1 PE=2 SV=1	Uncharacterized protein OS=Lotus japonicus PE=2 SV=1	unknown [Lotus japonicus]
Vigun08g090700.v1.1	Vigun08g090700	0.00056757	-1.33213	down	Bra015449	TAZ	http://bioinfo.bti.cornell.edu/cgi-bin/itak/db_gene_seq.cgi?trans_ID=Bra015449	[RTKL]	--	Molecular Function: protein kinase activity (GO:0004672);; Molecular Function: ATP binding (GO:0005524);; Biological Process: protein phosphorylation (GO:0006468);; Cellular Component: integral component of membrane (GO:0016021);;	--	--	--	Putative leucine-rich repeat receptor-like protein kinase At2g19210 OS=Arabidopsis thaliana GN=At2g19210 PE=3 SV=1	Uncharacterized protein OS=Phaseolus vulgaris GN=PHAVU_008G164300g PE=3 SV=1	PREDICTED: probable LRR receptor-like serine/threonine-protein kinase At1g05700 [Vigna radiata var. radiata]
Vigun04g158000.v1.1	Vigun04g158000	3.65001e-05	-1.49121	down	GSMUA_Achr7P25320_001	TCP	http://bioinfo.bti.cornell.edu/cgi-bin/itak/db_gene_seq.cgi?trans_ID=GSMUA_Achr7P25320_001	--	--	Molecular Function: zinc ion binding (GO:0008270);; Cellular Component: integral component of membrane (GO:0016021);;	--	[O]	Posttranslational modification, protein turnover, chaperones	E3 ubiquitin-protein ligase ATL31 OS=Arabidopsis thaliana GN=ATL31 PE=1 SV=2	Uncharacterized protein OS=Vigna angularis var. angularis GN=Vigan.11G187800 PE=4 SV=1	PREDICTED: E3 ubiquitin-protein ligase ATL31-like [Vigna radiata var. radiata]
Vigun04g162700.v1.1	Vigun04g162700	0.00116905	1.0133	up	Achn250761	TCP	http://bioinfo.bti.cornell.edu/cgi-bin/itak/db_gene_seq.cgi?trans_ID=Achn250761	--	--	Cellular Component: integral component of membrane (GO:0016021);;	--	--	--	--	Uncharacterized protein OS=Phaseolus vulgaris GN=PHAVU_L005300g PE=4 SV=1	hypothetical protein PHAVU_L005300g [Phaseolus vulgaris]
Vigun07g204400.v1.1	Vigun07g204400	0.000382379	-1.14317	down	Sme2.5_07423.1_g00002.1	TCP	http://bioinfo.bti.cornell.edu/cgi-bin/itak/db_gene_seq.cgi?trans_ID=Sme2.5_07423.1_g00002.1	--	--	--	--	--	--	Protein IQ-DOMAIN 1 OS=Arabidopsis thaliana GN=IQD1 PE=1 SV=1	Uncharacterized protein OS=Phaseolus angularis GN=LR48_Vigan02g191000 PE=4 SV=1	PREDICTED: protein IQ-DOMAIN 1 [Vigna radiata var. radiata]
Vigun02g096400.v1.1	Vigun02g096400	4.46977e-06	-1.67988	down	Glyma.16G081800.1	Tify	http://bioinfo.bti.cornell.edu/cgi-bin/itak/db_gene_seq.cgi?trans_ID=Glyma.16G081800.1	--	--	Biological Process: lipid metabolic process (GO:0006629);; Molecular Function: hydrolase activity (GO:0016787);;	--	[IOT]	--	Sn1-specific diacylglycerol lipase alpha OS=Homo sapiens GN=DAGLA PE=1 SV=3	Uncharacterized protein OS=Vigna angularis var. angularis GN=Vigan.10G117700 PE=4 SV=1	hypothetical protein VIGAN_10117700 [Vigna angularis var. angularis]
Vigun03g188400.v1.1	Vigun03g188400	6.84122e-05	-1.03413	down	EMT26645	TRAF	http://bioinfo.bti.cornell.edu/cgi-bin/itak/db_gene_seq.cgi?trans_ID=EMT26645	--	--	Biological Process: lipid metabolic process (GO:0006629);; Molecular Function: phosphoric diester hydrolase activity (GO:0008081);;	--	--	--	PI-PLC X domain-containing protein At5g67130 OS=Arabidopsis thaliana GN=At5g67130 PE=1 SV=1	Uncharacterized protein OS=Vigna angularis var. angularis GN=Vigan.01G275500 PE=4 SV=1	PREDICTED: PI-PLC X domain-containing protein At5g67130-like isoform X1 [Vigna radiata var. radiata]
Vigun07g152700.v1.1	Vigun07g152700	3.56592e-07	1.01278	up	EMT14902	TRAF	http://bioinfo.bti.cornell.edu/cgi-bin/itak/db_gene_seq.cgi?trans_ID=EMT14902	--	--	Biological Process: metabolic process (GO:0008152);; Molecular Function: transferase activity, transferring acyl groups other than amino-acyl groups (GO:0016747);;	--	--	--	Benzyl alcohol O-benzoyltransferase OS=Nicotiana tabacum GN=HSR201 PE=1 SV=1	Uncharacterized protein OS=Phaseolus angularis GN=LR48_Vigan10g095400 PE=4 SV=1	hypothetical protein LR48_Vigan10g095400 [Vigna angularis]
Vigun07g161100.v1.1	Vigun07g161100	0.00436682	-1.13629	down	Pm010693	TRAF	http://bioinfo.bti.cornell.edu/cgi-bin/itak/db_gene_seq.cgi?trans_ID=Pm010693	--	--	--	--	--	--	F-box protein PP2-B10 OS=Arabidopsis thaliana GN=PP2B10 PE=1 SV=1	Uncharacterized protein OS=Vigna angularis var. angularis GN=Vigan.08G155500 PE=4 SV=1	PREDICTED: F-box protein PP2-B10-like [Vigna radiata var. radiata]
Vigun07g236100.v1.1	Vigun07g236100	4.2252e-07	-1.23551	down	MDP0000306873	TRAF	http://bioinfo.bti.cornell.edu/cgi-bin/itak/db_gene_seq.cgi?trans_ID=MDP0000306873	[S]	Function unknown	Molecular Function: structural constituent of cell wall (GO:0005199);; Cellular Component: integral component of membrane (GO:0016021);; Molecular Function: kinase activity (GO:0016301);; Biological Process: phosphorylation (GO:0016310);;	--	--	--	Leucine-rich repeat extensin-like protein 6 OS=Arabidopsis thaliana GN=LRX6 PE=2 SV=1	Uncharacterized protein OS=Vigna angularis var. angularis GN=Vigan.08G068200 PE=4 SV=1	hypothetical protein LR48_Vigan02g221800 [Vigna angularis]
Vigun01g244700.v1.1	Vigun01g244700	0.000110602	-1.24324	down	MDP0000275412	Trihelix	http://bioinfo.bti.cornell.edu/cgi-bin/itak/db_gene_seq.cgi?trans_ID=MDP0000275412	[G]	Carbohydrate transport and metabolism	Biological Process: glucose metabolic process (GO:0006006);; Molecular Function: oxidoreductase activity, acting on the aldehyde or oxo group of donors, NAD or NADP as acceptor (GO:0016620);; Molecular Function: NADP binding (GO:0050661);; Molecular Function: NAD binding (GO:0051287);; Biological Process: oxidation-reduction process (GO:0055114);;	K00134|0|vvi:100264789|glyceraldehyde-3-phosphate dehydrogenase, cytosolic; K00134 glyceraldehyde 3-phosphate dehydrogenase [EC:1.2.1.12] (A)	[G]	Carbohydrate transport and metabolism	Glyceraldehyde-3-phosphate dehydrogenase, cytosolic (Fragment) OS=Nicotiana tabacum GN=GAPC PE=2 SV=1	Uncharacterized protein OS=Vigna angularis var. angularis GN=Vigan.04G426000 PE=4 SV=1	PREDICTED: glyceraldehyde-3-phosphate dehydrogenase GAPC1, cytosolic [Vigna radiata var. radiata]
Vigun03g304800.v1.1	Vigun03g304800	9.33903e-05	-1.10995	down	C.cajan_40518	Trihelix	http://bioinfo.bti.cornell.edu/cgi-bin/itak/db_gene_seq.cgi?trans_ID=C.cajan_40518	--	--	--	--	--	--	14 kDa proline-rich protein DC2.15 OS=Daucus carota PE=2 SV=1	Uncharacterized protein OS=Vigna angularis var. angularis GN=Vigan.01G379600 PE=4 SV=1	hypothetical protein VIGAN_01379600 [Vigna angularis var. angularis]
Vigun08g128400.v1.1	Vigun08g128400	0.00136728	-1.05681	down	Aco017242.1	Trihelix	http://bioinfo.bti.cornell.edu/cgi-bin/itak/db_gene_seq.cgi?trans_ID=Aco017242.1	--	--	Molecular Function: aspartic-type endopeptidase activity (GO:0004190);; Biological Process: proteolysis (GO:0006508);; Molecular Function: transferase activity (GO:0016740);; Biological Process: protein catabolic process (GO:0030163);; Cellular Component: apoplast (GO:0048046);;	--	[O]	Posttranslational modification, protein turnover, chaperones	Protein ASPARTIC PROTEASE IN GUARD CELL 2 OS=Arabidopsis thaliana GN=ASPG2 PE=2 SV=1	Uncharacterized protein OS=Vigna angularis var. angularis GN=Vigan.03G115600 PE=4 SV=1	hypothetical protein LR48_Vigan07g098500 [Vigna angularis]
Vigun03g190600.v1.1	Vigun03g190600	0.000911172	1.24441	up	Aco009877.1	WRKY	http://bioinfo.bti.cornell.edu/cgi-bin/itak/db_gene_seq.cgi?trans_ID=Aco009877.1	--	--	Molecular Function: kinase activity (GO:0016301);; Biological Process: phosphorylation (GO:0016310);;	--	--	--	Uncharacterized protein At4g06744 OS=Arabidopsis thaliana GN=At4g06744 PE=2 SV=1	Uncharacterized protein OS=Vigna angularis var. angularis GN=Vigan.01G274500 PE=4 SV=1	hypothetical protein VIGAN_01274500 [Vigna angularis var. angularis]
Vigun03g214300.v1.1	Vigun03g214300	0.00109841	-1.24741	down	mrna03900.1	WRKY	http://bioinfo.bti.cornell.edu/cgi-bin/itak/db_gene_seq.cgi?trans_ID=mrna03900.1	--	--	Biological Process: signal transduction (GO:0007165);;	--	--	--	TMV resistance protein N OS=Nicotiana glutinosa GN=N PE=1 SV=1	Uncharacterized protein OS=Vigna angularis var. angularis GN=Vigan.01G229100 PE=4 SV=1	hypothetical protein VIGAN_01229100 [Vigna angularis var. angularis]
Vigun03g389700.v1.1	Vigun03g389700	0.00149538	-1.21028	down	mrna01596.1	WRKY	http://bioinfo.bti.cornell.edu/cgi-bin/itak/db_gene_seq.cgi?trans_ID=mrna01596.1	[RTKL]	--	Molecular Function: protein serine/threonine kinase activity (GO:0004674);; Molecular Function: ATP binding (GO:0005524);; Biological Process: protein phosphorylation (GO:0006468);;	--	[T]	Signal transduction mechanisms	Probable serine/threonine-protein kinase Cx32, chloroplastic OS=Arabidopsis thaliana GN=At4g35600 PE=1 SV=2	Uncharacterized protein OS=Phaseolus angularis GN=LR48_Vigan728s001500 PE=3 SV=1	PREDICTED: probable serine/threonine-protein kinase Cx32, chloroplastic [Vigna radiata var. radiata]
Vigun04g133700.v1.1	Vigun04g133700	0.00141176	1.01197	up	Aco009877.1	WRKY	http://bioinfo.bti.cornell.edu/cgi-bin/itak/db_gene_seq.cgi?trans_ID=Aco009877.1	--	--	Cellular Component: integral component of membrane (GO:0016021);;	--	[R]	General function prediction only	LRR receptor-like serine/threonine-protein kinase GSO1 OS=Arabidopsis thaliana GN=GSO1 PE=2 SV=1	Uncharacterized protein OS=Phaseolus angularis GN=LR48_Vigan10g128700 PE=4 SV=1	hypothetical protein LR48_Vigan10g128700 [Vigna angularis]
Vigun05g060300.v1.1	Vigun05g060300	0.000272833	1.18267	up	Vang04g03920.1	WRKY	http://bioinfo.bti.cornell.edu/cgi-bin/itak/db_gene_seq.cgi?trans_ID=Vang04g03920.1	--	--	Molecular Function: sequence-specific DNA binding transcription factor activity (GO:0003700);; Biological Process: regulation of transcription, DNA-templated (GO:0006355);; Molecular Function: sequence-specific DNA binding (GO:0043565);;	--	--	--	Probable WRKY transcription factor 24 OS=Arabidopsis thaliana GN=WRKY24 PE=2 SV=1	Uncharacterized protein OS=Phaseolus angularis GN=LR48_Vigan03g043900 PE=4 SV=1	hypothetical protein LR48_Vigan03g043900 [Vigna angularis]
Vigun05g083400.v1.1	Vigun05g083400	6.15064e-05	-1.53328	down	Aco009877.1	WRKY	http://bioinfo.bti.cornell.edu/cgi-bin/itak/db_gene_seq.cgi?trans_ID=Aco009877.1	--	--	Biological Process: metabolic process (GO:0008152);; Cellular Component: integral component of membrane (GO:0016021);; Molecular Function: transferase activity (GO:0016740);;	--	[R]	General function prediction only	LRR receptor-like serine/threonine-protein kinase FLS2 OS=Arabidopsis thaliana GN=FLS2 PE=1 SV=1	Uncharacterized protein OS=Phaseolus vulgaris GN=PHAVU_008G079700g PE=4 SV=1	hypothetical protein PHAVU_008G079700g [Phaseolus vulgaris]
Vigun05g106200.v1.1	Vigun05g106200	0.000406204	-1.26567	down	Aco009877.1	WRKY	http://bioinfo.bti.cornell.edu/cgi-bin/itak/db_gene_seq.cgi?trans_ID=Aco009877.1	--	--	Cellular Component: integral component of membrane (GO:0016021);; Molecular Function: transferase activity (GO:0016740);;	--	[R]	General function prediction only	LRR receptor-like serine/threonine-protein kinase GSO1 OS=Arabidopsis thaliana GN=GSO1 PE=2 SV=1	Uncharacterized protein OS=Phaseolus vulgaris GN=PHAVU_008G108400g PE=4 SV=1	PREDICTED: LRR receptor-like serine/threonine-protein kinase GSO1 [Vigna radiata var. radiata]
