# Supplementary material for: Transcriptomic analysis of salt tolerance-associated genes and diversity analysis using indel markers in yardlong bean (Vigna unguiculata ssp. sesquipedialis)
Source: BMC Genom Data. 2021 Sep 16;22:34. doi: 10.1186/s12863-021-00989-w (PMC8447766; doi:10.1186/s12863-021-00989-w)
Supplement: Supplementary file 9 — Additional file 9: Supplementary Table S9. TFs that are up- or down-regulated in both Suzi 41 and Sujiang 1419. [file 12863_2021_989_MOESM9_ESM.xlsx]

## Sheet: Sheet1
Supplementary Table S9 TFs that are up- or down-regulated in both Suzi 41 and Sujiang 1419
Gene name	TF family	Co-regulated	41C_vs_41S_ log2FC	1419C_vs_1419S_ log2FC	Annotation
Vigun04g067600	C2C2->C2C2-GATA	up	1.25722	1.10456	Putative calcium-transporting ATPase 13, plasma membrane-type
Vigun06g084400	MADS->MADS-M-type	down	-1.11963	-1.92809	Cationic peroxidase 1
Vigun07g057300	MYB->MYB	up	1.49614	2.11362	Myb-related protein 305
Vigun07g080600	C2C2->C2C2-Dof	up	1.23251	1.31351	Peroxidase 21
Vigun07g122000	AP2/ERF->AP2/ERF-ERF	down	-1.00207	-1.58685	Ethylene-responsive transcription factor RAP2-3
Vigun07g182700	MYB->MYB	up	1.27796	1.68849	Myb-related protein 305
Vigun08g068600	PHD	down	-1.0395	-1.2245	Alcohol dehydrogenase 1
Vigun08g068700	GRAS	down	-1.16003	-1.71457	Stearoyl-[acyl-carrier-protein] 9-desaturase 6, chloroplastic
Vigun08g132400	MADS->MADS-M-type	up	2.66527	1.25831	Cationic peroxidase 1
Vigun09g123700	PHD	down	-1.00804	-1.06533	Alcohol dehydrogenase
Vigun11g188200	bZIP	up	1.09807	1.28868	hypothetical protein LR48_Vigan08g183200 [Vigna angularis]
Vigun11g212700	bHLH	up	1.36006	1.09928	Cytokinin dehydrogenase 6
Note: 41C, Suzi 41 control,_41S, Suzi 41 salt stress, 1419C,_Sujiang 1419 control, 1419S, Sujiang 1419 salt stress.
