# Supplementary material for: Transcriptomic analysis of salt tolerance-associated genes and diversity analysis using indel markers in yardlong bean (Vigna unguiculata ssp. sesquipedialis)
Source: BMC Genom Data. 2021 Sep 16;22:34. doi: 10.1186/s12863-021-00989-w (PMC8447766; doi:10.1186/s12863-021-00989-w)
Supplement: Supplementary file 10 — Additional file 10: Supplementary Table S10. InDels identified on individual chromosomes of yardlong bean. [file 12863_2021_989_MOESM10_ESM.xlsx]

## Sheet: Sheet1
Supplementary Table S10 InDels identified on individual chromosomes of yardlong bean
Primer	Chromesome	Position (bp)	bp difference	Forward primer (5'-3')	Reverse primer (5'-3')	Product size (bp)	Tm	Polymorphism
VUIn846	Vu01	1695408	2	AAGAGCAAAAGCATTGGTTC	GCTTGCATTGGACAGAAATT	103	55.118	No
VUIn847	Vu01	3159409	2	GATGCTGCAAAATTCATGGT	CGCACCATTCGTAATTGATC	110	55.266	No
VUIn848	Vu01	12555853	2	GAAACTCATCCCATCTCCAA	CTGATGAGTGTGTGACCTTT	116	55.303	No
VUIn850	Vu01	34522457	2	CCTTTCTCTGACCTTATGCA	GCGAGTGAATATATGGCAGA	105	55.128	No
VUIn851	Vu01	34535303	2	GACTTAAGGAGCAGACAGTT	CCTTCTCTTGTTGTCTTCCA	119	54.91	No
VUIn852	Vu01	35802756	2	AGCAAGTGATGGAGAAGAAG	AGAAAAGAAGCATCACCCTT	105	54.826	No
VUIn853	Vu01	36661211	2	CCACAGAGAAAACTAAAACC	AGTATCGGCAACACTTCTG	115	54.935	No
VUIn854	Vu01	37532738	2	TTCAGATTGGGCATTTGAGA	TGGCATAATCCTCCTTCTTC	103	54.496	No
VUIn980	Vu01	1138109	2	TAGGGCTTAATAATGCGGTG	TTATGAGATAGAGTCCACAC	106	51.123	No
VUIn982	Vu01	34379755	2	CATGGTGAGAACCTAGACAG	AGAACAGTGTAGATTGTCGG	102	54.837	No
VUIn983	Vu01	34474776	3	CTATTTTGTAGGTTCGTGGC	CACGTTCCAACACCATAATG	105	54.991	No
VUIn984	Vu01	35872608	2	ATTTTGTCAAAGCAGGGGAT	CGAATTGCCCAGTAACTTTT	115	54.484	No
VUIn986	Vu01	41691407	3	TAAAGGAGTTGAATGGTGGC	GCAATTCTATTTCCCTGGGA	119	55.067	No
VUIn856	Vu02	18263427	2	AAACTCCATGCTGTCAGATT	AGGTCTTTATTTTGGCTGGT	113	54.805	No
VUIn857	Vu02	22291430	2	AGATACCTCTTCATCGCCAA	CGTCAAAACCCTAAAACTCG	100	54.964	No
VUIn858	Vu02	22346411	2	TCAAGGCGGAATTGGAAAA	ACATTCTCTCCAAACCGAAA	119	54.889	No
VUIn859	Vu02	24353194	2	TTGGGGTCACTCATTTATGG	CGCGTGAAGAAAACATACAT	110	54.739	No
VUIn860	Vu02	25969735	2	ATCACAGAAATCTCAGGCTC	AGAGAGAAATGCAGGTTGAG	120	55.069	No
VUIn862	Vu02	27393125	2	CGAAAATGCCATGTTCAAGT	CCCTGATACCGAGTTTTGAT	109	54.839	No
VUIn863	Vu02	28328663	2	TATTCTTAAATGGCACGGCA	AACTATTGCTGGTGGTGATT	105	54.912	No
VUIn864	Vu02	28329353	2	TGGTGCCACTAAAATACAGT	TCCTGTTCTGTCCAAAGATT	111	54.162	No
VUIn865	Vu02	28424047	2	GCGAGAAGTTCTGGTTTGTA	CTAGTGGCACTGCTCAATAT	114	54.93	No
VUIn866	Vu02	32897432	2	ATCCTCCATTTTCCACAGAA	AAAACACCAAGAAAAGCGAG	104	55.024	No
VUIn964	Vu02	26571573	6	TGTTCCACGCAGATAAAGAA	TGTGGGTTTTAACGATGGAT	158	54.94	No
VUIn975	Vu02	30565688	13	AAACCTCTTTTACCCCTAGC	ACAAGGAAGAATCTGAAGAG	182	52.215	No
VUIn987	Vu02	24057088	2	ATGATTGTCGAGTTGGTTGT	TTGGGTAGAAGATGAAGGAC	100	54.059	No
VUIn868	Vu03	7051767	2	CAGTGCTTTCCTACTCCTAC	TACACAAAAGAGAGCACAGA	111	54.256	No
VUIn869	Vu03	10703777	2	TGTTGACCTTGGTGTTTGTA	TTCCCGTCAATTCCAAACTT	111	55.458	No
VUIn870	Vu03	12422452	2	TGCATTCAATCACCAAGAGA	AGGTTGAAGTGATGGAGATG	100	54.743	No
VUIn871	Vu03	14561346	2	GAAAGTGAGGAAAGGAGGAG	TCTGCGGCCATAAACTTAAG	100	55.835	No
VUIn872	Vu03	39462357	2	ACTAAGGAGCTTGTGTTTGT	ATGCAGCCATCACAATACTT	102	55.383	No
VUIn873	Vu03	47418633	2	TTATTAAGACGCCTCTCTGC	CCTCCGCTTCCATAAATACA	102	54.923	No
VUIn874	Vu03	49718486	2	GTCCTCTGTTCTGTTCTGTT	AAAGTGCAGGGGAATAGAAG	119	55.015	No
VUIn875	Vu03	50258655	2	TATCTGCAGGGTTTCAAGTC	CCATGCCTTTAAAACCGATG	106	55.311	No
VUIn876	Vu03	53454254	2	CGCTAGGAAATACATAATGC	GGAGGGAGATGAACAAACTT	110	54.943	No
VUIn877	Vu03	59722269	2	CTACCACCCTCACCAAATAC	AAGAAGTGGTGCCTAAGTTT	105	54.768	No
VUIn878	Vu03	59775249	2	CTCTGCAGCTAGATCATGAA	CATGATTGGGATTGTGTGTG	104	54.934	No
VUIn879	Vu03	62714711	2	AGAAGGAGACGGAGAGATTT	ACTCAAAGAAAGTGTGTGGT	119	55.029	No
VUIn880	Vu03	62993779	2	CGACAGGATTTTGATTTGGA	TCGTATAGTGAATGCAGCTC	100	55.09	No
VUIn881	Vu03	64505453	2	GGGGCCATAACAAGAACTT	TATAGTCGTTGCAGGAGGAA	118	55.678	No
VUIn965	Vu03	7229960	6	AGATTCGCCGTTTCAGTTC	AAGAGGATTAATGGCTACGG	164	54.615	No
VUIn966	Vu03	55057675	6	TCTGTCCGATCTACATGTCT	CTTTTCCTCTTACCCACCAG	103	55.352	No
VUIn988	Vu03	11763571	2	TTAAACGGGGTGTCTTACTG	ATGAACATCAAAGCCAGAGT	102	54.933	No
VUIn882	Vu04	1399317	2	GCAAGAAATGGCAGAAGTAC	TCAAGAAGAAAAGGGCAAGT	100	55.067	No
VUIn883	Vu04	2376476	2	GCAAACAAAACCAGATCCAA	CCCTCTCATTTCTGGTTCTT	107	54.636	No
VUIn884	Vu04	3331221	2	AGCAGATTGAACATTGAGGT	AAAATGAGGCCCCTGTATG	120	54.779	No
VUIn885	Vu04	36406704	2	GCAAAAGAGACAGCTTCATG	GATTGGCTAAGCGTCTATCA	116	55.057	No
VUIn967	Vu04	2527232	6	TGCTCTTCCACATCCCTATA	GCAGAAGAGAGGAAAGAGAG	128	54.911	No
VUIn990	Vu04	1198993	2	GATCACACAAGCTTTGAAGG	ATTCTGCATGGCTTTGAAAC	120	55.118	No
VUIn991	Vu04	15862860	2	TTAATGGCGAAATGGAGAGT	GAAAGTGTGTCTCTTCCAGT	100	54.94	No
VUIn992	Vu04	33840911	2	TATTGTGCAGTTCAGTGTTG	AACCAAGAGCTACAACACAT	118	54.875	No
VUIn1016	Vu05	7618979	6	TGTTGCTGCTACTGTTACC	AGTGCGAGGAGTCAGAAT	139	55.16	No
VUIn888	Vu05	9225146	2	TTTTCTCCTTCCCTGTTCTG	CATGATAGCAGGCCAATAAT	119	53.145	No
VUIn891	Vu05	13172038	2	TATCATCTAATCCCTGCAGG	CAAGAGGCATGATATGGTGA	114	54.9	No
VUIn892	Vu05	46694203	2	GTCATGCAGGAGACCTTATT	GGTTGTTGAAAGGAGGAAGA	108	55.181	No
VUIn994	Vu05	15015146	2	GTTCCAACGTTTCTCTCTCT	CTTTCTTCCTCGTAGTACCG	110	55.063	No
VUIn1019	Vu06	2458564	42	ACCCAGCCAATTTTGTCTAT	ATCCAGTTTGTTGTGTAGGG	142	55.253	No
VUIn1020	Vu06	19605357	41	CCTTCATCTTCCACCCAAAT	AAAGAGACTACAGCCATTCC	225	54.754	No
VUIn893	Vu06	3540251	2	CAATGTGTTGGTTTAGTGCT	ATGAGAATGGAGATGAACGC	119	55.622	No
VUIn894	Vu06	10053116	2	GCTACCATCTTTGCTTTCCT	TTAGATCAGATGCAAAGGGG	111	54.793	No
VUIn895	Vu06	16970891	2	CAATGATTTTGGCCATGGAA	TGATGGGACCAAAGTAAAGG	112	54.926	No
VUIn896	Vu06	17134963	2	GACTTCCTCTCACACACATT	TTTGATGACTGATTTGGTGC	105	54.473	No
VUIn897	Vu06	18055647	2	GCTCCAATGCAATCTCTCTT	CCCTACCAACATCAACCTAC	118	55.143	No
VUIn898	Vu06	19923537	2	GAGAAGGAACAGAAAACCCT	TTGAGAGAAGTGTGTGTGAG	110	54.977	No
VUIn899	Vu06	20563173	2	ATTCTTTCACACACCACTGT	GGCTAATTGTTCTTGAACTG	117	52.477	No
VUIn900	Vu06	22685622	2	AATCGTTCAGAGAGAGAGGA	ATTTCCAATTCGATCGCTTG	118	54.76	No
VUIn901	Vu06	22823787	2	ATTCGCTACTCTTCCCTTTC	AAATGACGCCTACACATACA	102	54.785	No
VUIn902	Vu06	25055419	2	CACATAAGGTTTGGACATGC	AGGACCTACACTACAACACT	119	55.112	No
VUIn903	Vu06	27829368	2	GCATGAGAAGAGACAAGACA	CCTCAAATGCACTTGGAATC	106	54.931	No
VUIn905	Vu06	32047881	2	TTTCGCGTTATTACAATGCC	TTACAAATCCCCATGCTTCA	107	54.895	No
VUIn906	Vu06	32884527	2	ACACTAACGTCACTAACCAA	GGCTCATCATGACAGGATAG	112	55.102	No
VUIn976	Vu06	28924839	21	AACGCGTTTCAATTGCAG	AATGTGCGTCTTCTTCTTCT	169	55.011	No
VUIn997	Vu06	21332341	3	ACAAAGGCACGGATATTGAA	CCACGCACATTTTCTCTAGT	116	55.782	No
VUIn998	Vu06	27361893	2	ACACCCATATCATCGAGAGT	CAAATCACCTCACAACGAAG	104	54.941	No
VUIn999	Vu06	32455051	2	ATGTCACCTATACTCGGGAA	TTAAGGATTCTGTGGCCAAG	105	55.324	No
VUIn1000	Vu07	4959870	2	ACGTTCACCAATTCTGTCTT	AAACCAATGAAACCGAAACC	103	54.971	No
VUIn1001	Vu07	28373605	2	CAAACTTCACTCCAAACACC	CAGAGAAAGAGACAGGTCAG	102	54.844	No
VUIn1002	Vu07	31023349	2	CACTTTGCATTTGTGGAGAT	TGTGAGTTGATTCAGGTGAG	100	55.014	No
VUIn907	Vu07	1511342	2	TTCACAGGTCTTTTGCAAAC	GCCTTGTTTTGCTTCATCTT	115	55.048	No
VUIn908	Vu07	5306783	3	TCAAAAGAGAGTCAGCAGTG	TGGAAGAAAAGAACCAGGAA	111	54.367	No
VUIn910	Vu07	20927965	2	AATTCATGTCAAAGTCGCAC	TTAGTCCCTAACACAAGCAC	117	55.004	No
VUIn911	Vu07	21172407	2	ACAACACTGACTCACTTCAT	GGTTTCTGTTACAAAGCCAA	101	54.31	No
VUIn912	Vu07	21248747	2	AATAACTACACACCACCACT	AAAGCCTGACATTTCAACTG	101	54.388	No
VUIn913	Vu07	23236237	2	CTGTCAATTCCACTCTCCAA	GTGAGGAGAAGCAGAAAGAT	115	54.775	No
VUIn914	Vu07	23430204	2	TTCCTTCCACACAGTTTTCA	GAGAGAGGTAGGGTTGATCT	111	55.046	No
VUIn915	Vu07	25226089	3	CCTCTTCTTCGTCATTTCCA	AGGGGAAGGAAAATACACAC	118	54.923	No
VUIn916	Vu07	27065155	2	CTTGAACGTGAGATGAATGC	CCAACCATCTCAAGTAGCTT	106	55.049	No
VUIn917	Vu07	28380871	2	ACTTTCTCTTCACTTCGCAT	GAGATTGAGGGAATGCGAG	109	55.484	No
VUIn918	Vu07	31349324	2	TCCCTTCACAAAACTCAACT	TAATGGAGTTGGAGTTTGCT	102	54.545	No
VUIn919	Vu07	33537345	2	AGGGGTGGAATGATTGATTG	TCACGATCACAATTCCTTCC	109	55.466	No
VUIn920	Vu07	39440823	2	GAACCTTGTTGAAGCTGTTG	TGAGTTCAATCACAGAGAGAG	112	54.724	No
VUIn921	Vu07	39625161	2	TCAAACACTCTCACTCACTG	ATGTGTGCGGTTTATGGTAT	107	55.113	No
VUIn977	Vu07	32422865	13	GCCGTGATGCATTTTGATTA	TGCTCACAAATATTGCTACG	163	54.122	No
VUIn1004	Vu08	23983580	2	CAGTTCCATCCTCCAAAGTT	TTCAAACTCAGGTGCTCTAC	116	55.024	No
VUIn1006	Vu08	35351241	2	GTCCACTTTTCTGCTACTGA	GGGCTGGTATGAGAATACAG	118	55.011	No
VUIn1017	Vu08	38173345	6	TCTAAGATTCCTGCTCCTCA	TAACGCTGAGATTTGGAACT	154	54.7	No
VUIn923	Vu08	2646141	2	CGAGAACAAAGTTGGAATCG	TGAAAGCAAGGACACGATAT	113	54.771	No
VUIn924	Vu08	4086425	2	TTTGCTTTGTTTGGTGAAGG	TTTGAGTACTGACGAGAAGC	100	55.169	No
VUIn926	Vu08	31951079	5	CGATGATGCTGTTGTACGTA	GGAAAATGGCATGTTTGGAA	118	54.998	No
VUIn927	Vu08	32453547	2	TACCGCAGTCGTTTAATTTG	CGCTACAACTAAACCACAAA	119	54.18	No
VUIn928	Vu08	32519949	2	TCGCGTTGATGATTTGAAAG	TTCTCCACTCATATTCGCAG	112	54.977	No
VUIn929	Vu08	36531652	3	ACCCTCTTGATTTTGAGCAT	CCCACACTCTCTTTCTTTCT	104	54.601	No
VUIn930	Vu08	37770044	2	TGCCGTATACATTTGGAGAG	GCACATAGAAAACCAGTAATCG	117	55.554	No
VUIn931	Vu08	38060301	2	TTTCCCTTTCCTTTTCCCTC	TGGTGAAGAGAGAGAGAGAG	108	55.032	No
VUIn968	Vu08	35674335	6	ACCAGTCACTGTGCATTATT	CAGAGAATGCGATTTGTGTG	105	55.391	No
VUIn969	Vu08	36944602	6	AGTTTCATCTCCTTCAGCG	AATTTTCTCTTTGTTGGCCG	130	55.061	No
VUIn978	Vu08	38181585	15	CTCCTCCAAAGCAAAAGTTG	TGCAAATGTAGGACTGTCAA	131	54.893	No
VUIn1007	Vu09	3888697	2	ACTAGCCATCTTTTGAGCAA	TAATGGACAGACACTTTGCA	105	54.893	No
VUIn1008	Vu09	7766005	2	CTGTGGCTTTTGGAATTGTT	GGGACGATCTGATAACACAA	102	54.887	No
VUIn1009	Vu09	31081804	2	CGTGTCACTCTTTCAACAAC	CGTTCTCACTCTCTCTCTCT	118	55.466	No
VUIn932	Vu09	1628395	2	CCCTAATTTGGTCTCGTCTT	CACTGCTTTGTTTGTCTTCA	105	54.659	No
VUIn934	Vu09	16443276	2	AAGAAAAGAGAAGGGTGTGG	CCTTTTGTTAGGGTTTTCTGG	107	54.93	No
VUIn935	Vu09	25100370	2	AGCAGATGTGGTTTCCTTTT	TGTCTACATTTGGAGTTGGT	114	54.178	No
VUIn936	Vu09	27745508	2	TGTTCAGCCTTTTCGACTAA	ACAGTGGCACTATAGGTAGA	109	54.66	No
VUIn937	Vu09	34169022	2	CTTGTAGGTAGTGGAAGACG	TCTAAGAAGAGTTGCAGAGC	115	54.824	No
VUIn938	Vu09	39824338	2	ACATTTTCTGGCTATTCCCA	ATATATGCGTGTGTGTGTGT	100	55.178	No
VUIn939	Vu09	41426640	2	ATCACCAACACGTACAATGA	AAGAGAACACCAACAACCTT	120	54.995	No
VUIn940	Vu09	43134901	3	TCCAATCTAATGTGTGTGCA	GGAACACTTGTGTCCTCTAT	104	54.391	No
VUIn941	Vu09	43179840	2	GAGAGACTCAGAGACACAGA	AAAATGCAAGCAAGGTGTC	120	54.781	No
VUIn942	Vu09	43188477	2	CAAAGGACCGTGGAGAAG	AAAACACAGAGAGAGAGAGA	111	52.952	No
VUIn970	Vu09	37484091	6	TCTCCATCATCCCCACTTAA	ATCAATCTGCACACTACCAG	120	55.153	No
VUIn973	Vu01	35104292	11	TTTTCCCTTTTCTTGTTGGC	TGGTAGTTCATTGTCTGTCG	134	55.14	No
VUIn1011	Vu10	36969831	2	GTGCAGACCATGAATTCAAC	CAGCTTGCAGTATTCGTATC	106	54.328	No
VUIn1012	Vu10	37721120	2	TGTTGAGCTTTGCATAAGTG	TTCCTGAAGAAAGCCAAAGT	109	55.067	No
VUIn943	Vu10	1943933	2	AGCATCGCGATATTAGAGTC	TTTCACCCTTCTCACTCTCT	100	55.398	No
VUIn944	Vu10	13741719	2	TTGTAGGAATGAAAGCGAGG	CTTGGACTCGAGATTCTACTC	114	55.006	No
VUIn945	Vu10	22073709	2	CAAGTAGGTAATTGGTCGAGA	GCGAGCTGTTTTCTGTTATT	117	54.621	No
VUIn946	Vu10	22554668	2	TGGATCGAACCCAAATTCTT	GGGAAATTGCGATAACCATC	114	54.805	No
VUIn947	Vu10	29417990	2	GCGATCTTACTACACGAACT	CGAGAGTTAGAAGTTGGCAT	110	55.194	No
VUIn949	Vu10	34450230	2	TTTTGTTTTGCCCTTCCTTC	TGGTAGGTTTTCGCTCTCT	101	55.656	No
VUIn950	Vu10	35660006	2	CAGTACTGAAGGAGGTGATG	AAACCCCATCTCCAAATTCA	113	54.773	No
VUIn951	Vu10	37919595	2	CCCAACCCCTCCTTTATAAC	ATGAAATGCCTCAACGAGAT	111	55.12	No
VUIn952	Vu10	38495549	2	AGTCAAAGATGCACACTTCA	GGATTGAATGCTCCTATGTT	103	53.004	No
VUIn953	Vu10	40572089	2	TTCGTCCCACTACTATCGTA	TTTGCAGCTTGTGTAGAGAT	118	54.981	No
VUIn1013	Vu11	706696	2	TAGTCCCATCCATGAGTTCA	TATTCTTATGGCCCTCTGGT	110	55.264	No
VUIn1014	Vu11	33389308	2	GCCTTTACCTATCACTTTGC	GAGAGAGAGAGAGGTTCACT	119	55.029	No
VUIn1015	Vu11	34970997	2	GTATAATCCGTTGCTTTTGG	CTTGATGTATCTCTTTCCAG	100	50.672	No
VUIn1018	Vu11	37397065	9	AGAACCCCATTTGTTGATGT	AACAACAACAGTTTCAGCAG	142	54.944	No
VUIn954	Vu11	3368065	2	GCAATTAAGGAGTCCACAAC	GATGGCAGTGGAGTCATAAT	115	54.896	No
VUIn955	Vu11	13444959	2	AGAAGATCGAAGGGCAAATT	TCCTTCATTCCTCCTCTTCT	107	54.824	No
VUIn956	Vu11	29520286	2	GGGTCTTCTTTGTTTGGGAA	AGAGGCAGTTTCCAAGAAAA	110	55.067	No
VUIn957	Vu11	31000825	2	ATCTGACACTGAAACGTTGA	TACGCCAGCTCATTCATTTA	117	54.856	No
VUIn958	Vu11	32534958	2	GCAGTGGATATGTTTGTGAC	TTGTGAGGTGGGTAATCAAG	104	54.961	No
VUIn959	Vu11	33432362	2	ACAGCCCTCAGAAAATCAAA	CGTTCATCTTTCCCTCTCTC	105	55.293	No
VUIn960	Vu11	40779242	3	CAACAACATTTGCAGGAAGT	TGATTCAAGATCATGGCCG	108	55.353	No
VUIn961	Vu11	40780391	2	TTTACCTCTCTCTCTCTCCC	TATCCCACTCTCACTGGTTT	118	55.452	No
VUIn962	Vu11	41440618	2	CTTAGGATGCGTTTTCTTGC	AAAGAAGAGAGAGAGAGAGA	115	51.713	No
VUIn971	Vu11	29449713	6	GGTGGTGGTGATGATGATAA	GCTCTAACACACCACTCTAC	142	55.236	No
VUIn972	Vu11	36234533	6	TCTTCACTGTGCAATTCGTA	TGACATAATGGGGTTGATCG	147	55.217	No
VUIn849	Vu01	30629279	2	TATGTGCTGGTTGGAAGTTT	TGCATTTCCGTCGTAAAGTA	109	55.134	Yes
VUIn855	Vu01	38925557	2	TCAACAAAGTCTCAGCAACT	GATGTGTTGTGTCTGCAAAA	102	55.027	Yes
VUIn963	Vu01	26345543	6	ACGATTCTTTCTTCAGTGCT	GACAAGGCAAAATCTCACAG	115	54.895	Yes
VUIn974	Vu02	19786933	15	TATGGGAGAGGAGCAGATTT	CTGATTTAGCATACAAACCCAC	167	55.428	Yes
VUIn981	Vu01	31558838	2	TTTAATGCTGCAAAGTCTGG	AATCCAAACACGACTCTCTC	118	55.124	Yes
VUIn985	Vu01	38151292	2	GGCAGTGGTAGAGAATGAAA	TACCTACTTCCACATCCCAA	117	55.134	Yes
VUIn861	Vu02	27055582	2	GATCAACACCACACACAAAC	ATCCCCTTTCTCTCTCTCTC	102	55.033	Yes
VUIn867	Vu03	761243	2	GGATTCTGACCTGTGAAGG	TACTAAACAAAACCCACCCA	100	54.359	Yes
VUIn989	Vu03	13475222	2	CTTGCTTTTGGGTTGTGTTC	TATAACCCGAAAAGAAACGC	103	54.042	Yes
VUIn886	Vu04	38192157	2	TGAATTCCCCATCTCTCTCT	GCCTTTGGTTGGATTTTGTT	105	55.217	Yes
VUIn887	Vu05	3265851	2	GGTATACAACTGTCAACGGA	TGCTACCCCAAGAACCTATA	118	54.904	Yes
VUIn889	Vu05	9387837	2	CCTCCATGTTTCTTGAAGGT	AGTTCAGAAGCTCCAAACAA	105	55.1	Yes
VUIn890	Vu05	13067713	2	AGCTATCTACTTTGATGGGA	CATTGTCAACACCCGATTTC	117	55.273	Yes
VUIn993	Vu05	1273918	2	CTAACATTTTCCGCATTGCT	ACACCCTCAACCTAGAAATT	114	53.82	Yes
VUIn995	Vu05	40269720	2	CCAATTGGTTCCATCTCTCA	TGGGGTTTATGTAGGGTTTG	107	54.905	Yes
VUIn904	Vu06	29772709	2	GGAAACAGCGGGATTCTATG	GTTCTTCTCACAACATCCCT	101	54.978	Yes
VUIn996	Vu06	2405992	2	AGACATCCCAGGAAGTTATG	CTTGTCTGTTGATTCAATGG	107	52.462	Yes
VUIn1003	Vu07	33401291	3	TCTCACAAGTTTTCCCGATT	AGAAGGTATCGAAATGGAGC	118	54.94	Yes
VUIn909	Vu07	7673220	2	GGTGTTCTTGGAGTGAATGA	ATTCGCACACACACAACTA	105	55.075	Yes
VUIn1005	Vu08	26476064	3	ACTCTCTCCAATCTAAGCCT	TAAGGTCAGAAGGTACAAGC	118	54.406	Yes
VUIn922	Vu08	653125	2	AGTTGGTCTGGCAGAAATAG	GGGGTGTGGAATAGTGAAAA	105	55.233	Yes
VUIn925	Vu08	26668817	2	ACTATAGCTGATGATCCGGT	ATTTGTCAGCCTGTTTCAGT	117	55.464	Yes
VUIn1010	Vu09	42477777	2	AAAACACCGGAATCACTACA	CTTCAATAAGCACACACACG	119	55.334	Yes
VUIn933	Vu09	5753842	2	AGTTATCTCTGGGTCCTTCA	AAAGACTCATTGCCACTGAT	100	54.933	Yes
VUIn979	Vu09	11857096	16	ATGCACAGGGATCAGTAAAA	CCTATTGATTTTGCTCCACG	171	54.76	Yes
VUIn948	Vu10	31661202	2	TGATCGCATTGCAATACCTA	CAAATGCTATAGGTGTCTGC	107	54.173	Yes
