# Supplementary material for: Transcriptomic analysis of salt tolerance-associated genes and diversity analysis using indel markers in yardlong bean (Vigna unguiculata ssp. sesquipedialis)
Source: BMC Genom Data. 2021 Sep 16;22:34. doi: 10.1186/s12863-021-00989-w (PMC8447766; doi:10.1186/s12863-021-00989-w)
Supplement: Supplementary file 11 — Additional file 11: Supplementary Table S11. The number and distribution ratios of InDels identified in yardlong bean. [file 12863_2021_989_MOESM11_ESM.xlsx]

## Sheet: Sheet1
Supplementary Table S11 The number and distribution ratios of InDels identified in yardlong bean
Chromosome	41C_vs_41S		1419C_vs_1419S
	InDel number	Frenquency (%)	InDel number	Frenquency (%)
Chr.01	12	8.96	15	10.2
Chr.02	14	10.45	12	8.16
Chr.03	17	12.69	13	8.84
Chr.04	6	4.48	8	5.44
Chr.05	6	4.48	7	4.76
Chr.06	15	11.19	19	12.93
Chr.07	16	11.94	20	13.61
Chr.08	13	9.7	12	8.16
Chr.09	13	9.7	14	9.52
Chr.10	11	8.21	13	8.84
Chr.11	11	8.21	14	9.52
Total	134	100	147	100
Note: 41C, Suzi 41 control,_41S, Suzi 41 salt stress, 1419C,_Sujiang 1419 control, 1419S, Sujiang 1419 salt stress.
