# Supplementary material for: Transcriptomic analysis of salt tolerance-associated genes and diversity analysis using indel markers in yardlong bean (Vigna unguiculata ssp. sesquipedialis)
Source: BMC Genom Data. 2021 Sep 16;22:34. doi: 10.1186/s12863-021-00989-w (PMC8447766; doi:10.1186/s12863-021-00989-w)
Supplement: Supplementary file 12 — Additional file 12: Supplementary Table S12. Characteristics of 175 InDels derived from RNA-seq data of salt-stressed yardlong bean. [file 12863_2021_989_MOESM12_ESM.xlsx]

## Sheet: Sheet1
Supplementary Table S12 Characteristics of 175 InDels derived from RNA-seq data of salt-stressed yardlong bean
Items	41C_vs_41S		1419C_vs_1419S
	Number	Ratio (%)	Number	Ratio (%)
the InDel size <3 bp	111	82.84	122	82.99
the InDel size 3-5 bp	6	4.48	10	6.8
the InDel size 6-10 bp	10	7.46	7	4.76
the InDel size >10 bp	7	5.22	8	5.44
Total number of identified InDels	134	100	147	100
Note: 41C, Suzi 41 control,_41S, Suzi 41 salt stress, 1419C,_Sujiang 1419 control, 1419S, Sujiang 1419 salt stress.
