# Supplementary material for: Transcriptomic analysis of salt tolerance-associated genes and diversity analysis using indel markers in yardlong bean (Vigna unguiculata ssp. sesquipedialis)
Source: BMC Genom Data. 2021 Sep 16;22:34. doi: 10.1186/s12863-021-00989-w (PMC8447766; doi:10.1186/s12863-021-00989-w)
Supplement: Supplementary file 13 — Additional file 13: Supplementary Table S13. List of 84 yardlong bean germplasm accessions used in this study. [file 12863_2021_989_MOESM13_ESM.xlsx]

## Sheet: Sheet1
Supplementary Table S13 List of 84 yardlong bean germplasm accessions used in this study
No.	Uniform No.	Germplasm accession	Collection institute	Origin	Main characteristics	Wild
1	II7E1691	Baishajiangdou No.7	NIVCGR	Anhui Province	Climbing, green-white pod, red seed color	No
2	V07E0003	Ziweiqing	NIVCGR	Anhui Province	Climbing, dark green pod, red seed color	No
3	V07E0013	Qiubaijiangdou	NIVCGR	Anhui Province	Climbing, dark green pod, red seed color	No
4	V07E0014	Changbaijiangdou 1	NIVCGR	Anhui Province	Climbing, green-white pod, red seed color	No
5	V07E0019	Zaojiangdou	NIVCGR	Anhui Province	Erect, dark green pod, red seed color	No
6	V07E0159	Fudingchangjiangdou	NIVCGR	Anhui Province	Climbing, green-white pod, black seed color	No
7	V07E0163	Yixujiangdou	NIVCGR	Fujian Province	Climbing, green-white pod, red seed color	No
8	V07E0167	Philippines selected 33-1	NIVCGR	Fujian Province	Climbing, dark green pod, mottled seed color	No
9	V07E0171	Philippines Jiangdou	NIVCGR	Fujian Province	Climbing, dark green pod, red seed color	No
10	V07E0174	Jianglechangjiangdou	NIVCGR	Fujian Province	Climbing, green-white pod, black seed color	No
11	V07E0183	Shuangjichanghuapidoujiao	NIVCGR	Fujian Province	Semi-climbing, mottled pod, red seed color	No
12	V07E0186	Putianchangjiangdou	NIVCGR	Fujian Province	Climbing, dark green pod, red seed color	No
13	V07E0210	Changduandoujiao	NIVCGR	Guangdong Province	Climbing, white pod, red seed color	No
14	V07E0212	Duntubaidoujiao	NIVCGR	Guangdong Province	Climbing, white pod, red seed color	No
15	V07E0213	Hongrenfendou	NIVCGR	Guangdong Province	Climbing, green-white pod, red seed color	No
16	V07E0215	Haihouqiyezai	NIVCGR	Guangdong Province	Climbing, white pod, red seed color	No
17	V07E0216	Conghuaheirenqing	NIVCGR	Guangdong Province	Semi-climbing, dark green pod, black seed color	No
18	V07E0223	Qingpidoujiao	NIVCGR	Guangdong Province	Climbing, dark green pod, red seed color	No
19	V07E0227	Jinshandou	NIVCGR	Guangdong Province	Climbing, green-white pod, red seed color	No
20	V07E0228	Manshengzhudoujiao	NIVCGR	Guangdong Province	Climbing, green-white pod, red seed color	No
21	V07E0244	Xiyeqing	NIVCGR	Guangdong Province	Climbing, dark green pod, red seed color	No
22	V07E0251	Zhuzaidou	NIVCGR	Guangdong Province	Climbing, green-white pod, mottled seed color	No
23	V07E0252	Xiyuanhong	NIVCGR	Guangdong Province	Climbing, green-white pod, red seed color	No
24	V07E0270	Luoqundai	NIVCGR	Guangdong Province	Climbing, green-white pod, red seed color	No
25	V07E0273	Erlubai	NIVCGR	Guangdong Province	Climbing, green-white pod, red seed color	No
26	V07E0274	Suijiao 101	NIVCGR	Guangdong Province	Climbing, dark green pod, red seed color	No
27	V07E0279	Jieshang No.1	NIVCGR	Guangdong Province	Climbing, green-white pod, red seed color	No
28	V07E0281	Haikangjinshandoujiao	NIVCGR	Guangdong Province	Climbing, green-white pod, black seed color	No
29	V07E0285	Texuantiexianqing	NIVCGR	Guangdong Province	Climbing, dark green pod, red seed color	No
30	V07E0299	Heirenqingdoujiao	NIVCGR	Guangdong Province	Climbing, green-white pod, red seed color	No
31	V07E0330	No.271	NIVCGR	Guangdong Province	Climbing, green-white pod, red seed color	No
32	V07E0341	Qingpibai	NIVCGR	Guangdong Province	Climbing, dark green pod, spotted seed color	No
33	II7E1690	Taiwantechangjiangdou	NIVCGR	Guangdong Province	Climbing, dark green pod, red seed color	No
34	V07E0488	Yingkejiang	NIVCGR	Guizhou Province	Climbing, purple pod, red seed color	No
35	V07E0489	Baixiandou	NIVCGR	Guizhou Province	Climbing, green-white pod, black seed color	No
36	V07E0503	Damijiang	NIVCGR	Guizhou Province	Climbing, green-white pod, red seed color	No
37	V07E0507	Qingjiangdou	NIVCGR	Guizhou Province	Climbing, green-white pod, black seed color	No
38	II7E1680	Qingjiang 80	NIVCGR	Hebei Province	Climbing, dark green pod, red seed color	No
39	II7E1681	Zijiangdou	NIVCGR	Hebei Province	Climbing, purple pod, red seed color	No
40	V07E0536	Siguaqing	NIVCGR	Hebei Province	Climbing, green-white pod, red seed color	No
41	V07E0537	Honglishibadou	NIVCGR	Hebei Province	Climbing, dark green pod, red seed color	No
42	V07E0580	Wuchixian	NIVCGR	Hebei Province	Climbing, green-white pod, red seed color	No
43	V07E0614	Caidoujiao	NIVCGR	Hebei Province	Climbing, green-white pod, black seed color	No
44	V07E0620	Wuyishibadou	NIVCGR	Hebei Province	Climbing, green-white pod, black seed color	No
45	V07E0652	Xinxiangchangdoujiao	NIVCGR	Henan Province	Climbing, green-white pod, red seed color	No
46	V07E0660	Zhengzhouliutiaoqing	NIVCGR	Henan Province	Climbing, dark green pod, black seed color	No
47	V07E0661	Yidianhongchangdoujiao	NIVCGR	Henan Province	Climbing, green-white pod, black seed color	No
48	V07E0694	Changdeqingpidoujiao	NIVCGR	Hunan Province	Climbing, dark green pod, red seed color	No
49	V07E0700	Chenzhoubaipidoujiao	NIVCGR	Hunan Province	Climbing, green-white pod, red seed color	No
50	V07E0715	Anjiangbaidoujiao	NIVCGR	Hunan Province	Climbing, dark green pod, red seed color	No
51	V07E0718	Xiangtanzhijiaqing	NIVCGR	Hunan Province	Erect, dark green pod, red seed color	No
52	II7E1666	Zijinroudoujiao	NIVCGR	Hunan Province	Climbing, pink pod, red seed color	No
53	II7E1667	Zihongroudoujiao	NIVCGR	Hunan Province	Climbing, purple-red pod, red seed color	No
54	V07E1648	Ningjiang No.3	NIVCGR	Jiangsu Province	Climbing, purple pod, red seed color	No
55	V07E0791	Panxiangjiang	NIVCGR	Jiangsu Province	Climbing, green-white pod, red seed color	No
56	V07E0810	Caolipanjiangdou	NIVCGR	Jiangsu Province	Climbing, green-white pod, red seed color	No
57	II7E1678	j－5	NIVCGR	Jiangsu Province	Climbing, green-white pod, red seed color	No
58	JS1523	Zaojiang No.2	JAAS	Jiangsu Province	Climbing, green-white pod, black seed color	No
59	JS7562	Sujiang 55	JAAS	Jiangsu Province	Climbing, green-white pod, red seed color	No
60	JS452	Zaojiang No.1	JAAS	Jiangsu Province	Climbing, dark green pod, red seed color	No
61	JS711	Sujiang 52	JAAS	Jiangsu Province	Climbing, green-white pod, red seed color	No
62	JS124	Sujiang No.5	JAAS	Jiangsu Province	Climbing, green-white pod, red seed color	No
63	JS826	Zaojiang No.4	JAAS	Jiangsu Province	Climbing, green-white pod, red seed color	No
64	JS048	Suzijiang No.1	JAAS	Jiangsu Province	Climbing, green-white pod, mottled seed color	No
65	II7E1695	Zhenjiang No.1	NIVCGR	Jiangsu Province	Climbing, green-white pod, yellow seed color	No
66	II7E1657	Lvzaojiangdou H1	NIVCGR	Liaoning Province	Climbing, dark green pod, red seed color	No
67	II7E1660	Lvzaojiangdou H5	NIVCGR	Liaoning Province	Climbing, dark green pod, red seed color	No
68	II7E1661	Lvyuantiaojiangdou	NIVCGR	Liaoning Province	Climbing, dark green pod, red seed color	No
69	II7E1662	Lvchangtiaojiangdou	NIVCGR	Liaoning Province	Climbing, green-white pod, red seed color	No
70	II7E1671	Lvtiaochangjiangdou	NIVCGR	Liaoning Province	Climbing, dark green pod, red seed color	No
71	II7E1675	Dabaitiaojiangdou	NIVCGR	Liaoning Province	Climbing, green-white pod, black seed color	No
72	II7E1676	Duanbaitiaojiangdou	NIVCGR	Liaoning Province	Climbing, green-white pod, black seed color	No
73	II7E1668	Heizishibali	NIVCGR	Liaoning Province	Climbing, dark green pod, black seed color	No
74	II7E1679	Meiguowumanjiangdou	NIVCGR	Shandong Province	Erect, green-white pod, red seed color	No
75	II7E1664	Qingpichangjiangdou	NIVCGR	Shandong Province	Climbing, dark green pod, black seed color	No
76	V07E0897	Penglaichundoujiao	NIVCGR	Shandong Province	Climbing, green-white pod, red seed color	No
77	V07E0915	Wuchengzijianbaidoujiao	NIVCGR	Shandong Province	Climbing, red pod, red seed color	No
78	V07E0927	Yishuijingangquan	NIVCGR	Shandong Province	Climbing, green-white pod, red seed color	No
79	V07E0933	Zaozhuangzaonanahong	NIVCGR	Shandong Province	Climbing, green-white pod, red seed color	No
80	V07E0039	Hongzuiyan	NIVCGR	Sichuan Province	Climbing, green-white pod, black seed color	No
81	V07E0071	Changbaijiangdou 2	NIVCGR	Sichuan Province	Climbing, white pod, red seed color	No
82	V07E0079	Xianjiangdou	NIVCGR	Sichuan Province	Climbing, green-white pod, red seed color	No
83	V07E0098	Qingpijiangdou	NIVCGR	Sichuan Province	Climbing, dark green pod, red seed color	No
84	V07E0099	Hongpijiangdou	NIVCGR	Sichuan Province	Climbing, purple pod, red seed color	No
These accessions were from National Infrastructure for Vegetable Crop Germplasm Resources (NIVCGR) and Jiangsu Academy of Agricultural Sciences (JAAS).
