# Supplementary material for: Transcriptomic analysis of salt tolerance-associated genes and diversity analysis using indel markers in yardlong bean (Vigna unguiculata ssp. sesquipedialis)
Source: BMC Genom Data. 2021 Sep 16;22:34. doi: 10.1186/s12863-021-00989-w (PMC8447766; doi:10.1186/s12863-021-00989-w)
Supplement: Supplementary file 14 — Additional file 14: Supplementary Table S14. Genetic diversity of yardlong bean based on 26 InDel markers. [file 12863_2021_989_MOESM14_ESM.xls]

## Sheet: sheet1
Supplementary Table S14 Genetic diversity of yardlong bean based on 26 InDel markers
InDel	Major allele frquency	Allele no. per locus	Gene diversity	PIC
VUIn1003	0.5581	2	0.4932	0.3716
VUIn1005	0.7209	2	0.4194	0.356
VUIn1010	0.7442	2	0.4132	0.3761
VUIn849	0.5952	2	0.4819	0.3658
VUIn855	0.5349	3	0.4976	0.3738
VUIn861	0.6512	2	0.4762	0.3913
VUIn867	0.75	2	0.375	0.3047
VUIn886	0.7209	2	0.4024	0.3214
VUIn887	0.6118	3	0.475	0.3622
VUIn889	0.5714	2	0.4898	0.3698
VUIn890	0.5814	3	0.5368	0.4513
VUIn904	0.9477	3	0.0992	0.0943
VUIn909	0.5581	2	0.4932	0.3716
VUIn922	0.7093	2	0.4124	0.3274
VUIn925	0.5529	2	0.4944	0.3722
VUIn933	0.5176	3	0.4994	0.3747
VUIn948	0.5532	2	0.4943	0.3722
VUIn963	0.7035	2	0.4172	0.3302
VUIn974	0.5058	2	0.5907	0.5103
VUIn979	0.686	2	0.4378	0.3516
VUIn981	0.7035	2	0.4354	0.3663
VUIn985	0.6163	2	0.473	0.3611
VUIn989	0.6977	3	0.4665	0.4199
VUIn993	0.642	2	0.4597	0.354
VUIn995	0.6533	2	0.453	0.3504
VUIn996	0.9535	2	0.0887	0.0848
Mean	0.6554	2.23077	0.437515	0.349423
Range	0.5058-0.9535	2-3	0.0887-0.5907	0.0848-0.5103
