# Supplementary material for: Transcriptomic analysis of salt tolerance-associated genes and diversity analysis using indel markers in yardlong bean (Vigna unguiculata ssp. sesquipedialis)
Source: BMC Genom Data. 2021 Sep 16;22:34. doi: 10.1186/s12863-021-00989-w (PMC8447766; doi:10.1186/s12863-021-00989-w)
Supplement: Supplementary file 15 — Additional file 15: Supplementary Table S15. Primer used for qRT-PCR analysis. [file 12863_2021_989_MOESM15_ESM.xlsx]

## Sheet: Sheet1
Supplementary Table S15 Primer used for qRT-PCR analysis
Gene name	Forward primer(5'-3')	Reverse primer(5'-3')	Annotation description
Vigun02g070900	ATTCAAATCGTTCCTCAG	GGTCCAAATAATCGTCG	Metalloendoproteinase 1-like
Vigun03g411300	CACCCCATCAGAACCTTT	GCAGCATCATTCACACCA	Cell wall / vacuolar inhibitor of fructosidase 1-like
Vigun04g067600	GTGAGAAGTGGGAGGCG	ACCAACCGAGGTAACGAG	Putative calcium-transporting ATPase 13, plasma membrane-type
Vigun06g084400	CCTCCGCCATTTTTCAGC	AAGATTGCCATCGCCACC	Hypothetical protein PHAVU_006G075700g
Vigun07g057300	AACACAGAAGAGCAAGGAT	ACAGAAGGGAGCAACTAAA	Myb-related protein 305-like
Vigun07g122000	CAAATGGGCTGCGGAGAT	CGAAAGGAAGGGGTGGAA	Ethylene-responsive transcription factor RAP2-3-like
Vigun07g182700	AACTTGCTTGAAGAAAATG	GGAGTAGAAATAGCCCTG	Hypothetical protein VIGAN_08129600
Vigun08g068600	CCATTGTTTCCTCGTAT	ATGTTGCTCTCTTCTGACT	Hypothetical protein LR48_Vigan07g228600
Vigun08g068700	GAGTACTTCGTGGTGTTGG	GTTCCGCAGTCGTCTTT	Hypothetical protein LR48_Vigan07g228500
Vigun08g132400	ACGCTTCTGTTCTGTTAG	GCTGTGGTTGAATCTCTT	Hypothetical protein VIGAN_03110500
Vigun09g123700	TCAATCAATGGAGAACC	AATGTAGCACCAAGACC	Alcohol dehydrogenase
Vigun11g212700	CGGTTGGTGGCACTCTCT	CCGCTCTTGGTCTCTCGT	Hypothetical protein VIGAN_06257700
Ubiquitin (Vigun05g084500)	ACTCACTATCTCCAAGGTACT	GCCAGCCATTCTTCAATATAC	UBC9
